# Supplementary material for: (Z)-Ethyl 2-(3-nitro­benzyl­idene)-3-oxo­butanoate
Source: Acta Crystallogr Sect E Struct Rep Online. 2008 Nov 26;64(Pt 12):o2462. doi: 10.1107/S1600536808039172 (PMC2960106; doi:10.1107/S1600536808039172)
Supplement: Supplementary file 2 [file e-64-o2462-Isup2.hkl]

# 
# h,k,l, Fc-squared, Fo-squared, sigma(Fo-squared) and status flag 
# 
data_I
_shelx_title ' 081114fm in C2/c' 
_shelx_refln_list_code          4 
_shelx_F_calc_maximum      497.12 
_exptl_crystal_F_000      1104.00 
_reflns_d_resolution_high  0.8109 
 
loop_ 
 _symmetry_equiv_pos_as_xyz 
 'x, y, z' 
 '-x, y, -z+1/2' 
 'x+1/2, y+1/2, z' 
 '-x+1/2, y+1/2, -z+1/2' 
 '-x, -y, -z' 
 'x, -y, z-1/2' 
 '-x+1/2, -y+1/2, -z' 
 'x+1/2, -y+1/2, z-1/2' 
 
_cell_length_a    27.6055 
_cell_length_b    11.8164 
_cell_length_c     8.2934 
_cell_angle_alpha  90.000 
_cell_angle_beta  102.829 
_cell_angle_gamma  90.000 
 
_shelx_F_squared_multiplier     1.000 
 
loop_ 
 _refln_index_h 
 _refln_index_k 
 _refln_index_l 
 _refln_F_squared_calc 
 _refln_F_squared_meas 
 _refln_F_squared_sigma 
 _refln_observed_status 
   2   0   0     3397.75     2390.02    171.22 o 
   4   0   0     4223.37     4218.47     20.47 o 
   6   0   0     2552.88     2614.25     17.91 o 
   8   0   0     1399.91     1670.18     16.31 o 
  10   0   0     3312.39     3604.43     26.64 o 
  12   0   0      117.76       71.09     14.26 o 
  14   0   0      614.96      590.16     13.08 o 
  16   0   0     2426.29     2407.70     57.55 o 
  18   0   0        0.23        1.04      2.61 o 
  20   0   0      968.56      976.21     22.68 o 
  22   0   0      202.21      150.11     23.16 o 
  24   0   0        4.01        0.00      4.70 o 
  26   0   0       62.62       76.63     13.93 o 
  28   0   0      292.24      221.65     17.89 o 
  30   0   0        1.43       15.97      9.06 o 
  32   0   0       46.30       53.83     18.15 o 
   1   1   0     5999.27     6810.25    500.08 o 
   3   1   0      263.44      290.23     23.69 o 
   5   1   0     1189.90     1279.97     81.43 o 
   7   1   0      326.05      407.84     24.12 o 
   9   1   0     1725.63     2070.36    105.06 o 
  11   1   0       72.57       53.49      2.96 o 
  13   1   0     2340.72     2791.99    177.85 o 
  15   1   0      332.72      381.42     26.07 o 
  17   1   0      766.67      852.00     65.21 o 
  19   1   0       57.16       56.26      4.90 o 
  21   1   0      298.92      272.40     15.96 o 
  23   1   0      342.71      399.21     32.72 o 
  25   1   0      360.31      367.62     30.76 o 
  27   1   0       17.50       15.44      5.33 o 
  29   1   0       19.54       13.64      6.33 o 
  31   1   0        3.25        9.70      8.85 o 
  33   1   0        2.21        2.38      9.06 o 
   0   2   0    12519.40    15554.54     67.60 o 
   2   2   0     3053.04     3017.10    355.40 o 
   4   2   0    26633.68    28067.79   2074.55 o 
   6   2   0       17.82       16.61      1.24 o 
   8   2   0      491.58      566.61     38.45 o 
  10   2   0      913.15      804.00     51.33 o 
  12   2   0      668.60      757.19     49.75 o 
  14   2   0      168.38      213.38     14.57 o 
  16   2   0      820.10      987.31     69.22 o 
  18   2   0       33.19       40.82      3.46 o 
  20   2   0      178.42      170.16     14.96 o 
  22   2   0        2.06        0.07      2.91 o 
  24   2   0      803.55      787.67     61.58 o 
  26   2   0      117.60      113.82      8.30 o 
  28   2   0        2.37        5.54      6.16 o 
  30   2   0       20.06       18.21      8.19 o 
  32   2   0        9.99        9.65      9.95 o 
   1   3   0      944.43     1197.54     49.41 o 
   3   3   0    11636.44    12360.59    699.86 o 
   5   3   0     1115.46     1071.56     84.06 o 
   7   3   0       14.40       21.89      4.23 o 
   9   3   0    15721.39    17028.33   1212.90 o 
  11   3   0     1000.69     1078.94     75.56 o 
  13   3   0      486.54      582.26     42.27 o 
  15   3   0      292.43      310.81     19.54 o 
  17   3   0      360.48      390.30     29.04 o 
  19   3   0       13.74       13.35      2.91 o 
  21   3   0       61.21       51.21      4.95 o 
  23   3   0       90.89       76.36      6.04 o 
  25   3   0     1380.74     1361.62     84.16 o 
  27   3   0       22.06       24.87      6.39 o 
  29   3   0      184.18      202.23     28.49 o 
  31   3   0        0.41        2.05      7.03 o 
   0   4   0    18027.59    21929.13   1533.72 o 
   2   4   0     1980.38     2451.76    104.60 o 
   4   4   0      775.42      826.87     51.77 o 
   6   4   0     1741.48     1760.29    133.89 o 
   8   4   0      526.26      734.09     53.42 o 
  10   4   0     2102.79     2256.09    153.82 o 
  12   4   0      923.87     1074.58     79.08 o 
  14   4   0        8.12        8.93      1.95 o 
  16   4   0        0.13        1.30      1.88 o 
  18   4   0       97.29       91.74      5.78 o 
  20   4   0       92.55       75.44      6.58 o 
  22   4   0       22.92       25.89      4.48 o 
  24   4   0       24.48       23.65      5.97 o 
  26   4   0       78.42       80.71      9.03 o 
  28   4   0       45.88       57.14     11.08 o 
  30   4   0        2.70        3.07      7.00 o 
   1   5   0     1521.53     1611.05     59.53 o 
   3   5   0     1203.72     1403.58     65.54 o 
   5   5   0      603.07      683.01     38.01 o 
   7   5   0      752.46      929.89     66.81 o 
   9   5   0      361.16      401.54     28.03 o 
  11   5   0        0.02        0.00      1.73 o 
  13   5   0      162.25      140.05      9.90 o 
  15   5   0        0.02        1.94      2.03 o 
  17   5   0      899.86      770.36     66.68 o 
  19   5   0       76.50       66.18      5.69 o 
  21   5   0       94.08      102.09     10.39 o 
  23   5   0        0.59        3.93      4.59 o 
  25   5   0       10.22        9.77      5.85 o 
  27   5   0        0.47        2.58      5.73 o 
  29   5   0       41.40       31.91      7.82 o 
  31   5   0        0.16        2.66      7.45 o 
   0   6   0     3048.48     3000.42    463.52 o 
   2   6   0      727.23      816.94     28.97 o 
   4   6   0      433.29      396.43     15.88 o 
   6   6   0      492.44      502.36     32.76 o 
   8   6   0      965.37      896.81     58.44 o 
  10   6   0      662.99      651.98     46.80 o 
  12   6   0      196.74      252.54     12.06 o 
  14   6   0     1245.38     1131.66     89.79 o 
  16   6   0      374.53      398.90     31.97 o 
  18   6   0        5.78        2.39      3.92 o 
  20   6   0      339.14      321.61     17.32 o 
  22   6   0      190.60      190.30     19.43 o 
  24   6   0       15.01       18.33      6.40 o 
  26   6   0        0.21        1.04      5.23 o 
  28   6   0        0.92        0.00      5.37 o 
  30   6   0        5.69        4.07      6.58 o 
   1   7   0      759.06      905.39     38.54 o 
   3   7   0      281.46      310.00     12.95 o 
   5   7   0      814.16      974.96     46.00 o 
   7   7   0      147.30      153.90      9.50 o 
   9   7   0        0.11        0.88      1.87 o 
  11   7   0      183.16      191.80     13.23 o 
  13   7   0       91.78       95.64      7.76 o 
  15   7   0      168.31      173.99     10.66 o 
  17   7   0      791.91      835.20     22.67 o 
  19   7   0      685.85      763.49     34.48 o 
  21   7   0        0.80        5.54      5.21 o 
  23   7   0      141.40      141.59     11.38 o 
  25   7   0       34.19       29.34      7.49 o 
  27   7   0        7.20        7.33      5.99 o 
  29   7   0        0.04        0.00      5.82 o 
   0   8   0      543.20      485.02     57.58 o 
   2   8   0      994.01      980.22     34.71 o 
   4   8   0      676.92      599.40     22.83 o 
   6   8   0      297.53      327.86     15.02 o 
   8   8   0      848.85      824.05     34.32 o 
  10   8   0       24.07       33.86      3.79 o 
  12   8   0      212.08      251.39     11.49 o 
  14   8   0      192.48      199.98     10.76 o 
  16   8   0      131.48      171.51     10.86 o 
  18   8   0      539.95      593.38     20.43 o 
  20   8   0       13.04       20.57      6.87 o 
  22   8   0      164.80      183.14     14.02 o 
  24   8   0       30.29       42.63      8.45 o 
  26   8   0       11.12       14.71      6.27 o 
   1   9   0       11.36       10.54      2.67 o 
   3   9   0      465.63      423.89     14.64 o 
   5   9   0       73.11       87.19      4.70 o 
   7   9   0       85.27       88.68      5.32 o 
   9   9   0      470.10      494.14     13.41 o 
  11   9   0       72.16       76.60      7.84 o 
  13   9   0        1.57        0.00      4.61 o 
  15   9   0      354.06      329.29     14.28 o 
  17   9   0      832.27      800.92     38.03 o 
  19   9   0        7.13       15.50      5.95 o 
  21   9   0       10.43       16.30      6.52 o 
  23   9   0        3.28        7.76      6.66 o 
  25   9   0        3.10        4.47      6.47 o 
   0  10   0      255.28      216.59     33.77 o 
   2  10   0      529.28      484.07     28.98 o 
   4  10   0      113.46      106.69      9.40 o 
   6  10   0      166.06      200.46      7.96 o 
   8  10   0     1832.44     1813.05     54.53 o 
  10  10   0      188.14      202.09     11.81 o 
  12  10   0        0.06        1.48      4.81 o 
  14  10   0       55.88       66.45      8.67 o 
  16  10   0        0.87        2.45      5.35 o 
  18  10   0       37.82       45.06      8.45 o 
  20  10   0        5.12        8.87      6.29 o 
  22  10   0        8.53        8.80      6.91 o 
  24  10   0       38.44       39.29      9.56 o 
   1  11   0      209.27      194.74     21.82 o 
   3  11   0      399.63      408.61     17.00 o 
   5  11   0       20.30       15.66      5.29 o 
   7  11   0       81.58       95.36      9.06 o 
   9  11   0       40.65       45.39      7.58 o 
  11  11   0       54.79       45.39      7.89 o 
  13  11   0      108.32       84.61      9.83 o 
  15  11   0       17.98       20.80      7.05 o 
  17  11   0        6.09        1.87      6.28 o 
  19  11   0       12.57       15.50      7.37 o 
  21  11   0        7.75       10.48      7.67 o 
   0  12   0      391.47      216.33    149.83 o 
   2  12   0       84.85       90.01      9.15 o 
   4  12   0      134.37      112.69     15.58 o 
   6  12   0       22.49       21.96      6.72 o 
   8  12   0      563.64      469.75     20.15 o 
  10  12   0       59.31       71.21      9.40 o 
  12  12   0      108.15      127.87     11.53 o 
  14  12   0       31.38       39.66      8.96 o 
  16  12   0        5.10        4.46      6.73 o 
  18  12   0       39.32       49.08     10.24 o 
   1  13   0       29.79       20.96     10.34 o 
   3  13   0        5.60        2.04      6.98 o 
   5  13   0        1.27        0.00      7.06 o 
   7  13   0        0.51        3.64      6.47 o 
   9  13   0        3.51        5.95      6.58 o 
  11  13   0        5.55        7.12      7.31 o 
  13  13   0        0.77        0.00      6.59 o 
  15  13   0        0.21        0.00      7.34 o 
   0  14   0       59.55       92.63     21.91 o 
   2  14   0       31.08       48.82     19.40 o 
   4  14   0       15.44       18.78     16.27 o 
   6  14   0      149.01      197.64     16.96 o 
   8  14   0        1.94        3.07      9.63 o 
 -33   1   1        2.04        2.03      6.01 o 
 -31   1   1       11.81       15.63      6.62 o 
 -29   1   1      157.71      135.27     10.83 o 
 -27   1   1        0.96        2.40      4.33 o 
 -25   1   1      269.69      211.12     42.44 o 
 -23   1   1       38.51       29.57      4.85 o 
 -21   1   1       46.06       43.15      5.45 o 
 -19   1   1      120.32      130.95      8.81 o 
 -17   1   1     1112.94     1215.03     66.82 o 
 -15   1   1      997.15     1090.37     74.61 o 
 -13   1   1      303.88      344.50     23.83 o 
 -11   1   1      785.44      783.99     61.63 o 
  -9   1   1     1573.28     1862.38    137.09 o 
  -7   1   1      876.35      965.77     61.13 o 
  -5   1   1    22999.26    23156.20   1235.18 o 
  -3   1   1     7170.82     6865.44    294.10 o 
  -1   1   1    11520.02    10702.28    280.72 o 
   1   1   1      909.34      847.04     30.43 o 
   3   1   1    14748.65    15134.11    667.04 o 
   5   1   1    26121.69    26341.39   1249.07 o 
   7   1   1     8579.73     9199.59    421.91 o 
   9   1   1     3739.01     4072.35    192.83 o 
  11   1   1     3080.14     3166.63    159.71 o 
  13   1   1      376.81      451.68     20.39 o 
  15   1   1       59.12       43.28      4.43 o 
  17   1   1      909.18      980.04     45.04 o 
  19   1   1       53.28       61.84      5.99 o 
  21   1   1       32.14       30.58      3.55 o 
  23   1   1      120.81      103.40      6.90 o 
  25   1   1      612.70      653.06     61.99 o 
  27   1   1        9.46        9.08      6.62 o 
  29   1   1        7.55        7.51      7.63 o 
 -32   2   1       26.74       32.69     10.59 o 
 -30   2   1      122.50      119.39     10.89 o 
 -28   2   1      120.47      108.10     12.50 o 
 -26   2   1      108.34      130.34      9.12 o 
 -24   2   1      596.57      534.03     31.98 o 
 -22   2   1       10.57       10.96      3.35 o 
 -20   2   1       47.85       42.47      4.01 o 
 -18   2   1     1248.86     1347.83     97.88 o 
 -16   2   1     4371.69     4898.43    378.52 o 
 -14   2   1     1555.57     1759.64    137.74 o 
 -12   2   1      500.02      576.23     46.29 o 
 -10   2   1     2328.53     2851.02    227.02 o 
  -8   2   1        0.69        1.66      0.89 o 
  -6   2   1      532.90      687.58     49.63 o 
  -4   2   1     9964.36    10311.95    619.96 o 
  -2   2   1      276.76      219.88     17.27 o 
   0   2   1    24625.68    23995.41    914.75 o 
   2   2   1     7400.20     8064.61    390.92 o 
   4   2   1     1793.60     1570.89    121.59 o 
   6   2   1      449.38      507.81     40.76 o 
   8   2   1    10108.64    10426.22    721.51 o 
  10   2   1     9057.32    10378.18    554.19 o 
  12   2   1     4344.74     4796.70    270.00 o 
  14   2   1     1146.62     1237.41     69.16 o 
  16   2   1        8.65        9.60      2.34 o 
  18   2   1      725.48      733.03     39.69 o 
  20   2   1      343.62      346.64     25.59 o 
  22   2   1       19.37       27.89      3.82 o 
  24   2   1      284.99      335.21     34.52 o 
  26   2   1       30.36       26.00      6.49 o 
  28   2   1       17.86       24.82      8.13 o 
  30   2   1       51.50       42.68      9.49 o 
 -33   3   1       14.09       19.24     10.78 o 
 -31   3   1       61.31       78.50     11.25 o 
 -29   3   1        4.18        4.20      5.08 o 
 -27   3   1       43.85       43.11      6.53 o 
 -25   3   1        0.21        1.45      3.57 o 
 -23   3   1      246.50      232.18     15.95 o 
 -21   3   1       77.05       88.09      9.10 o 
 -19   3   1      148.85      156.86      6.90 o 
 -17   3   1      941.03     1038.12     82.48 o 
 -15   3   1        0.55        3.59      1.57 o 
 -13   3   1     2548.10     2929.95    220.05 o 
 -11   3   1      839.73     1249.70     93.07 o 
  -9   3   1       38.12       26.91      1.98 o 
  -7   3   1     6253.07     7447.41    484.42 o 
  -5   3   1     3549.99     4048.57    243.93 o 
  -3   3   1        0.00        0.12      0.68 o 
  -1   3   1      420.69      433.95     25.78 o 
   1   3   1    19408.27    21956.88    996.36 o 
   3   3   1     2459.83     3012.26    133.95 o 
   5   3   1     3857.31     4099.44    314.68 o 
   7   3   1     3521.37     3653.61    299.31 o 
   9   3   1      141.35      116.33      8.34 o 
  11   3   1      909.98     1004.75     67.33 o 
  13   3   1      461.35      534.83     38.82 o 
  15   3   1     1721.68     1854.64    119.73 o 
  17   3   1      521.62      476.16     30.77 o 
  19   3   1      134.71      128.04     10.14 o 
  21   3   1      388.53      405.73     36.91 o 
  23   3   1       38.66       43.13      6.72 o 
  25   3   1      171.36      184.13     18.73 o 
  27   3   1       39.52       41.09      7.41 o 
  29   3   1        2.06        2.73      6.17 o 
  31   3   1        0.18        0.87      7.47 o 
 -32   4   1       20.43       27.47      9.07 o 
 -30   4   1        1.07        0.00      6.74 o 
 -28   4   1       28.77       30.23      8.46 o 
 -26   4   1       22.63       26.40      5.11 o 
 -24   4   1        7.27        3.53      3.57 o 
 -22   4   1      299.66      322.32     23.84 o 
 -20   4   1       27.66       27.09      3.99 o 
 -18   4   1      277.45      236.79     17.18 o 
 -16   4   1        2.62        5.34      2.56 o 
 -14   4   1     2012.68     2199.01    143.62 o 
 -12   4   1      535.71      594.77     34.06 o 
 -10   4   1     2100.16     2458.58    161.38 o 
  -8   4   1      919.59     1269.97     54.71 o 
  -6   4   1      263.86      343.49     21.12 o 
  -4   4   1      469.78      546.47     23.36 o 
  -2   4   1      139.37      142.44      8.28 o 
   0   4   1     3062.93     3246.45    147.70 o 
   2   4   1     3115.54     3956.20    167.43 o 
   4   4   1     1278.61     1356.01     77.59 o 
   6   4   1     1934.18     1684.19    114.94 o 
   8   4   1    13024.65    13852.39   1062.63 o 
  10   4   1      108.47      109.90      9.05 o 
  12   4   1        2.29        1.09      1.49 o 
  14   4   1      211.43      213.65     12.64 o 
  16   4   1        4.35        6.90      2.33 o 
  18   4   1       43.79       40.64      4.40 o 
  20   4   1       90.70       96.34      8.66 o 
  22   4   1      740.41      750.94     71.33 o 
  24   4   1        1.56        0.00      4.93 o 
  26   4   1       37.03       39.51      8.94 o 
  28   4   1       22.23       25.98      7.45 o 
  30   4   1        5.82        4.55      6.43 o 
 -31   5   1        5.61       14.89      8.05 o 
 -29   5   1        4.67        0.00      5.14 o 
 -27   5   1        1.78        0.00      5.22 o 
 -25   5   1       26.88       39.84      7.37 o 
 -23   5   1        4.52        3.57      3.61 o 
 -21   5   1      300.10      272.46     21.74 o 
 -19   5   1       12.62       11.22      3.41 o 
 -17   5   1       86.25       94.09      6.30 o 
 -15   5   1      893.08      896.51     69.51 o 
 -13   5   1      111.03      112.04      8.54 o 
 -11   5   1       12.12       23.28      3.09 o 
  -9   5   1     4201.77     5565.80    214.91 o 
  -7   5   1     1348.64     1434.71    138.28 o 
  -5   5   1     3684.54     4396.32    208.82 o 
  -3   5   1      516.84      387.66     65.63 o 
  -1   5   1     2670.38     3076.93    153.23 o 
   1   5   1      693.37      896.42     34.46 o 
   3   5   1     1372.55     1837.12     73.45 o 
   5   5   1     1138.88     1192.94     72.97 o 
   7   5   1     2408.11     2457.85    198.59 o 
   9   5   1     4992.97     5199.08    345.59 o 
  11   5   1      144.51      169.87     14.43 o 
  13   5   1        0.77        1.28      1.82 o 
  15   5   1       78.79       86.92      6.24 o 
  17   5   1        0.14        0.00      2.74 o 
  19   5   1      168.28      178.00     11.11 o 
  21   5   1        0.55        2.95      4.55 o 
  23   5   1        4.54        5.09      4.91 o 
  25   5   1      112.17      114.94     10.53 o 
  27   5   1        3.69       11.53      6.60 o 
  29   5   1       12.52        8.50      6.58 o 
 -30   6   1        2.55        0.78      6.13 o 
 -28   6   1       17.30       14.75      6.60 o 
 -26   6   1       12.16       18.57      6.54 o 
 -24   6   1        1.45        0.00      4.51 o 
 -22   6   1        3.18        1.06      3.59 o 
 -20   6   1       29.94       39.66      4.97 o 
 -18   6   1      279.45      281.91     19.73 o 
 -16   6   1       83.82       60.57      6.09 o 
 -14   6   1       10.33       13.54      2.96 o 
 -12   6   1      389.01      437.63     47.56 o 
 -10   6   1      323.29      373.86     13.10 o 
  -8   6   1        3.90        4.26      1.48 o 
  -6   6   1     2487.92     2899.87    206.86 o 
  -4   6   1      136.54      106.61      7.07 o 
  -2   6   1      514.41      550.42     16.23 o 
   0   6   1     1051.24     1289.83     51.88 o 
   2   6   1       57.18       85.80      3.60 o 
   4   6   1        0.05        3.80      1.67 o 
   6   6   1      499.55      553.89     29.09 o 
   8   6   1      172.97      182.69      7.75 o 
  10   6   1      498.42      428.41     24.54 o 
  12   6   1      447.03      443.61     22.25 o 
  14   6   1      226.93      255.55     20.63 o 
  16   6   1       66.68       67.19      7.19 o 
  18   6   1        7.60        8.86      4.70 o 
  20   6   1      111.65      108.39      9.30 o 
  22   6   1      154.65      145.28     10.97 o 
  24   6   1        9.98       14.46      6.36 o 
  26   6   1        0.93        1.11      5.33 o 
  28   6   1        8.92       11.52      6.26 o 
 -29   7   1        3.14        6.78      6.23 o 
 -27   7   1       36.86       53.30      8.75 o 
 -25   7   1       89.60       87.70      9.98 o 
 -23   7   1      296.34      317.45     15.02 o 
 -21   7   1      326.80      319.41     18.25 o 
 -19   7   1      474.78      452.06     28.94 o 
 -17   7   1      253.64      250.73     20.75 o 
 -15   7   1        2.53        0.00      2.75 o 
 -13   7   1      277.71      243.82     14.60 o 
 -11   7   1       14.86       19.64      3.32 o 
  -9   7   1      108.28      106.73     10.30 o 
  -7   7   1     5861.12     6722.04    354.39 o 
  -5   7   1      131.33      173.69      7.72 o 
  -3   7   1      994.27     1022.58     51.39 o 
  -1   7   1     1197.81     1555.25     50.10 o 
   1   7   1     2812.35     2934.39    103.85 o 
   3   7   1     1399.62     1454.56     52.01 o 
   5   7   1      328.01      336.44     15.94 o 
   7   7   1      108.62      130.93      8.68 o 
   9   7   1       23.34       22.25      3.47 o 
  11   7   1      112.89       90.80      6.48 o 
  13   7   1      513.72      489.64     16.50 o 
  15   7   1      144.61      137.45     10.93 o 
  17   7   1      708.57      786.83     49.17 o 
  19   7   1       17.56       20.05      6.07 o 
  21   7   1       37.14       43.72      8.67 o 
  23   7   1        0.01        0.89      5.31 o 
  25   7   1        4.05        0.00      5.70 o 
  27   7   1        1.49        0.64      6.13 o 
 -28   8   1        0.20        0.93      6.26 o 
 -26   8   1        0.75        0.00      6.23 o 
 -24   8   1       60.37       81.54     10.22 o 
 -22   8   1      200.38      191.57     12.90 o 
 -20   8   1        0.28        0.26      4.99 o 
 -18   8   1        1.65        2.19      4.77 o 
 -16   8   1       34.71       38.61      5.22 o 
 -14   8   1      181.70      237.86     16.46 o 
 -12   8   1      650.86      584.77     38.92 o 
 -10   8   1      222.97      243.70     19.83 o 
  -8   8   1       50.52       45.38      7.83 o 
  -6   8   1        6.15        5.20      2.45 o 
  -4   8   1      327.10      322.31     14.38 o 
  -2   8   1      955.56      913.86     31.29 o 
   0   8   1      572.08      570.40     19.46 o 
   2   8   1      194.15      173.56      6.16 o 
   4   8   1        0.32        4.11      2.21 o 
   6   8   1       82.30       83.90      7.68 o 
   8   8   1      772.46      847.27     41.29 o 
  10   8   1        8.56        9.69      3.81 o 
  12   8   1      259.22      305.86     11.16 o 
  14   8   1      158.82      159.39     10.39 o 
  16   8   1     1000.41      918.26     29.12 o 
  18   8   1       62.41       54.59      8.10 o 
  20   8   1       22.92       20.75      6.79 o 
  22   8   1       27.99       22.78      6.85 o 
  24   8   1        1.62        0.00      6.07 o 
  26   8   1        0.33        3.78      6.27 o 
 -25   9   1        0.90        2.68      6.76 o 
 -23   9   1       13.02       20.27      7.69 o 
 -21   9   1       41.09       34.66      8.13 o 
 -19   9   1       19.21       20.13      6.57 o 
 -17   9   1       60.80       48.47      7.90 o 
 -15   9   1      180.88      196.91     11.73 o 
 -13   9   1        5.61        8.20      4.02 o 
 -11   9   1      576.41      603.32     30.37 o 
  -9   9   1       28.65       27.65      4.38 o 
  -7   9   1       26.51       13.97      5.08 o 
  -5   9   1      152.26      128.24      7.89 o 
  -3   9   1       99.74       82.02     11.65 o 
  -1   9   1      147.28      144.68      6.00 o 
   1   9   1      579.67      602.75     20.34 o 
   3   9   1      328.09      306.85      9.83 o 
   5   9   1     1542.98     1479.02     66.13 o 
   7   9   1      100.64       99.80     11.73 o 
   9   9   1      818.72      738.15     16.44 o 
  11   9   1       10.37        4.93      4.14 o 
  13   9   1      106.39      115.12      9.77 o 
  15   9   1       58.42       71.91      8.63 o 
  17   9   1       35.75       46.50      8.15 o 
  19   9   1       29.86       17.04      6.76 o 
  21   9   1       48.13       38.56      7.99 o 
  23   9   1        0.34        0.57      5.31 o 
  25   9   1       16.25       15.67      7.18 o 
 -24  10   1        0.79        0.00      6.65 o 
 -22  10   1        2.68        2.77      6.42 o 
 -20  10   1       10.28        7.14      6.10 o 
 -18  10   1       21.52       20.83      7.05 o 
 -16  10   1       20.49       11.09      5.76 o 
 -14  10   1        0.53        1.82      4.67 o 
 -12  10   1      675.21      668.25     19.44 o 
 -10  10   1        0.07        0.07      3.95 o 
  -8  10   1     1036.92      885.66     57.26 o 
  -6  10   1       18.59       15.25      3.68 o 
  -4  10   1        0.30        0.06      2.90 o 
  -2  10   1      795.16      742.10     23.35 o 
   0  10   1      823.94      744.23     30.52 o 
   2  10   1      655.92      551.99     26.59 o 
   4  10   1      361.85      326.81     13.33 o 
   6  10   1     1262.81     1241.40     32.69 o 
   8  10   1       57.32       59.24      6.66 o 
  10  10   1       12.99       13.78      5.91 o 
  12  10   1       29.68       39.07      7.15 o 
  14  10   1        0.36        1.72      5.31 o 
  16  10   1        3.78        0.00      5.60 o 
  18  10   1        0.01        0.00      5.94 o 
  20  10   1       28.53       17.23      7.09 o 
  22  10   1        0.56        1.07      6.15 o 
 -21  11   1        6.88       11.33      7.20 o 
 -19  11   1        9.52        8.04      6.95 o 
 -17  11   1        0.02        3.28      6.04 o 
 -15  11   1       39.75       61.34      9.20 o 
 -13  11   1      122.88      116.47     10.48 o 
 -11  11   1      164.70      172.70     14.65 o 
  -9  11   1      519.14      483.47     28.28 o 
  -7  11   1        2.16        0.55      3.85 o 
  -5  11   1      117.76      104.66     14.00 o 
  -3  11   1      139.67       93.16     12.25 o 
  -1  11   1      284.55      304.06     17.66 o 
   1  11   1      142.17      119.65      8.24 o 
   3  11   1      582.26      600.44     26.31 o 
   5  11   1      416.08      383.14     13.29 o 
   7  11   1       49.94       42.18      6.37 o 
   9  11   1        0.10        0.00      4.59 o 
  11  11   1        2.30        3.94      5.57 o 
  13  11   1       91.84      100.63     10.47 o 
  15  11   1       19.14       39.58      8.18 o 
  17  11   1       30.68       36.64      8.72 o 
  19  11   1       32.57       33.40      9.13 o 
 -18  12   1        3.35        2.52      6.84 o 
 -16  12   1       15.66       23.36      8.13 o 
 -14  12   1       43.09       41.14      8.66 o 
 -12  12   1        2.44        0.65      6.03 o 
 -10  12   1       62.88       54.04      8.45 o 
  -8  12   1      130.59      120.19     10.57 o 
  -6  12   1       50.98       51.57      8.05 o 
  -4  12   1       80.46       48.25     11.12 o 
  -2  12   1      148.90      160.72     11.65 o 
   0  12   1      219.02      247.57     13.19 o 
   2  12   1       59.26       60.35      8.52 o 
   4  12   1      214.82      215.71     11.18 o 
   6  12   1        3.50        6.04      5.28 o 
   8  12   1        4.75        2.21      5.39 o 
  10  12   1       11.83       11.16      6.95 o 
  12  12   1        0.43        2.90      6.22 o 
  14  12   1        0.02        4.30      6.83 o 
  16  12   1        0.20        0.00      7.25 o 
 -15  13   1       36.65       34.07      9.06 o 
 -13  13   1        0.19        0.00      6.84 o 
 -11  13   1        5.02       12.11      7.33 o 
  -9  13   1      129.71      143.25     12.19 o 
  -7  13   1        0.01        0.00      8.11 o 
  -5  13   1       55.08       60.20     12.56 o 
  -3  13   1       75.78       78.86     20.03 o 
  -1  13   1       15.34       15.22      7.23 o 
   1  13   1       76.12      101.75     10.62 o 
   3  13   1       36.18       38.63      8.17 o 
   5  13   1       21.62       23.90      9.27 o 
   7  13   1       96.21      105.75     11.28 o 
   9  13   1      151.44      145.58     12.83 o 
  11  13   1       65.27       73.70     11.05 o 
  13  13   1       93.32      107.96     12.64 o 
  -8  14   1        6.48        6.04      9.92 o 
  -6  14   1       26.62       30.67     19.40 o 
  -4  14   1       13.70       13.14     16.27 o 
  -2  14   1        0.03        0.00     14.40 o 
   0  14   1       88.48       92.63     23.16 o 
   2  14   1        1.85        1.81      7.94 o 
   4  14   1       62.96       49.55     11.68 o 
   6  14   1       10.91       10.62      9.67 o 
 -34   0   2        0.26        1.44      7.29 o 
 -32   0   2        4.94        0.00      6.76 o 
 -30   0   2      116.12      132.51     15.93 o 
 -28   0   2      745.56      648.72     28.10 o 
 -26   0   2      299.42      279.29     18.36 o 
 -24   0   2        0.06        0.00      5.31 o 
 -22   0   2      386.52      393.30     55.08 o 
 -20   0   2        0.39        1.92      2.94 o 
 -18   0   2      641.86      684.10     54.11 o 
 -16   0   2      665.20      733.79     62.42 o 
 -14   0   2     1259.74     1513.56    147.34 o 
 -12   0   2       20.58       20.47      2.65 o 
 -10   0   2      801.85     1065.10    129.59 o 
  -8   0   2     4304.70     4707.34    418.11 o 
  -6   0   2   247133.03   172302.47  16867.05 o 
  -4   0   2        4.22        5.90      1.64 o 
  -2   0   2     8438.00     5516.48   1034.19 o 
   0   0   2    18063.31    14940.03    198.92 o 
   2   0   2    14159.43    13121.99    452.14 o 
   4   0   2     1006.95     1153.90     90.61 o 
   6   0   2       34.45       37.84      4.07 o 
   8   0   2       60.20       45.28      3.34 o 
  10   0   2     2563.65     2833.84    163.28 o 
  12   0   2     2205.22     2144.29    136.94 o 
  14   0   2      398.69      442.75     33.61 o 
  16   0   2       29.03       26.76      4.25 o 
  18   0   2       49.46       55.62      5.87 o 
  20   0   2       19.44       33.24      5.60 o 
  22   0   2       97.99       75.25      9.53 o 
  24   0   2      127.64      159.68     46.63 o 
  26   0   2       15.03       29.33      9.60 o 
  28   0   2        2.37       20.65     16.27 o 
 -33   1   2        7.90        1.44      6.16 o 
 -31   1   2        5.21        0.00      5.67 o 
 -29   1   2       81.61       74.65      9.31 o 
 -27   1   2      180.93      158.44     10.87 o 
 -25   1   2       10.51        3.52      3.91 o 
 -23   1   2      356.66      331.48     21.96 o 
 -21   1   2      158.99      186.60     10.55 o 
 -19   1   2      371.70      418.10     22.23 o 
 -17   1   2       27.01       22.23      2.49 o 
 -15   1   2      385.37      335.96     33.24 o 
 -13   1   2       14.92       17.78      2.54 o 
 -11   1   2     3413.58     3713.81    322.36 o 
  -9   1   2       10.05        8.90      1.41 o 
  -7   1   2    12217.46    11827.08    505.87 o 
  -5   1   2    17984.13    16527.23    409.87 o 
  -3   1   2    11676.37     7298.28   1479.94 o 
  -1   1   2     4644.54     3791.07    122.43 o 
   1   1   2     6570.00     5629.97    104.64 o 
   3   1   2     3311.25     3679.74    135.44 o 
   5   1   2     2423.13     2626.57    139.13 o 
   7   1   2     4095.58     4790.36    237.58 o 
   9   1   2     1452.66     1633.59     76.85 o 
  11   1   2     1670.90     2016.40     76.98 o 
  13   1   2      133.91      115.53      4.31 o 
  15   1   2      654.41      576.65     26.69 o 
  17   1   2     1468.71     1607.56     81.14 o 
  19   1   2      621.86      627.03     31.96 o 
  21   1   2      183.67      191.44     11.23 o 
  23   1   2        0.01        0.00      3.41 o 
  25   1   2        5.76        9.72      4.97 o 
  27   1   2       57.89       48.17     11.40 o 
  29   1   2        0.09        0.00     13.77 o 
 -32   2   2        9.45       12.45      6.62 o 
 -30   2   2      266.89      251.54     14.24 o 
 -28   2   2      105.65       77.43     13.45 o 
 -26   2   2      112.42       99.20      8.42 o 
 -24   2   2        0.03        0.83      3.45 o 
 -22   2   2       29.26       30.54      4.29 o 
 -20   2   2      628.83      681.75     49.61 o 
 -18   2   2       29.15       38.40      3.50 o 
 -16   2   2      167.08      178.52     14.13 o 
 -14   2   2       20.14       19.92      2.37 o 
 -12   2   2      533.05      546.95     33.14 o 
 -10   2   2     6171.44     6543.54    390.75 o 
  -8   2   2      106.64      145.29      8.36 o 
  -6   2   2     1081.83      812.93     37.26 o 
  -4   2   2     1536.23      974.04    241.53 o 
  -2   2   2    36575.54    33629.55    764.32 o 
   0   2   2     2317.06     2285.59     59.54 o 
   2   2   2      436.97      456.79     21.09 o 
   4   2   2      240.13      443.20     25.42 o 
   6   2   2     6241.02     7121.27    314.28 o 
   8   2   2     2929.15     3397.24    159.56 o 
  10   2   2     2618.23     3001.96    140.33 o 
  12   2   2     1418.10     1441.82     75.49 o 
  14   2   2       95.02      107.90      6.33 o 
  16   2   2        0.54        0.00      2.07 o 
  18   2   2     1502.49     1386.74     64.35 o 
  20   2   2       46.63       46.04      7.93 o 
  22   2   2      126.64      125.06     19.31 o 
  24   2   2      206.74      181.19     20.94 o 
  26   2   2        0.02        0.00      5.47 o 
  28   2   2       13.67       12.73      6.63 o 
  30   2   2       10.44       15.65     18.15 o 
 -33   3   2        1.86        0.00      6.10 o 
 -31   3   2       73.03       69.39      9.60 o 
 -29   3   2        0.52        1.98      4.81 o 
 -27   3   2      104.75       97.31      8.37 o 
 -25   3   2      202.74      211.36     16.93 o 
 -23   3   2        0.03        0.00      2.66 o 
 -21   3   2      310.11      330.60     22.58 o 
 -19   3   2      242.94      259.05     23.00 o 
 -17   3   2       35.02       27.86      3.76 o 
 -15   3   2     2020.43     2251.15    138.04 o 
 -13   3   2      770.43      821.96     53.40 o 
 -11   3   2        1.83        0.68      1.57 o 
  -9   3   2      543.48      511.47     32.14 o 
  -7   3   2       16.99       13.42      1.33 o 
  -5   3   2     4601.35     3773.76    611.09 o 
  -3   3   2      370.76      478.43     20.70 o 
  -1   3   2     1307.87     1233.16    108.82 o 
   1   3   2     4389.22     4412.55    140.45 o 
   3   3   2     7596.50     8349.41    457.06 o 
   5   3   2      163.82      138.93      8.02 o 
   7   3   2     1440.78     1470.19     99.32 o 
   9   3   2      350.39      321.35     23.78 o 
  11   3   2      115.98       92.74     12.09 o 
  13   3   2       94.53       80.29      7.38 o 
  15   3   2      704.27      598.66     54.88 o 
  17   3   2      225.77      260.82     16.63 o 
  19   3   2     1871.84     1884.65    141.54 o 
  21   3   2       23.70       30.82      4.73 o 
  23   3   2      116.73      113.71     11.51 o 
  25   3   2       18.94       18.23      6.27 o 
  27   3   2       60.41       71.55      9.26 o 
  29   3   2       14.77       20.93      7.24 o 
 -32   4   2       45.73       58.42     10.91 o 
 -30   4   2        2.71        0.00      4.85 o 
 -28   4   2        5.67        2.66      4.85 o 
 -26   4   2       32.97       27.47      5.11 o 
 -24   4   2       85.46       81.58      6.60 o 
 -22   4   2        3.70        1.66      3.01 o 
 -20   4   2       17.25       17.55      3.70 o 
 -18   4   2       84.05       76.84      9.03 o 
 -16   4   2      625.76      579.75     47.89 o 
 -14   4   2      245.74      253.03     18.47 o 
 -12   4   2      329.21      288.93     19.78 o 
 -10   4   2        0.59        0.46      1.69 o 
  -8   4   2      981.07      904.14     46.00 o 
  -6   4   2     2874.27     3512.00    259.25 o 
  -4   4   2      249.15      262.80     17.25 o 
  -2   4   2      197.39      264.08     11.91 o 
   0   4   2     1234.69     1426.82     64.79 o 
   2   4   2     1385.29     1623.12     70.38 o 
   4   4   2     5938.80     6581.88    409.66 o 
   6   4   2     1294.48     1493.86     97.10 o 
   8   4   2      206.35      232.63     13.30 o 
  10   4   2        1.23        0.00      1.29 o 
  12   4   2      256.86      238.28     16.42 o 
  14   4   2      938.24      985.88     61.04 o 
  16   4   2      170.51      144.49      8.35 o 
  18   4   2       27.86       32.96      4.50 o 
  20   4   2      247.20      202.61     17.26 o 
  22   4   2      241.89      257.45     29.06 o 
  24   4   2       15.45       14.52      6.06 o 
  26   4   2        0.34        0.52      5.64 o 
  28   4   2        5.59        6.85      6.60 o 
 -31   5   2       36.79       51.54     10.58 o 
 -29   5   2        7.90        9.97      7.08 o 
 -27   5   2        1.41        0.00      4.00 o 
 -25   5   2       45.45       45.46      8.18 o 
 -23   5   2      284.57      282.15     17.40 o 
 -21   5   2      457.83      499.19     31.91 o 
 -19   5   2      280.60      282.50     21.37 o 
 -17   5   2      487.43      534.63     40.89 o 
 -15   5   2        0.90        2.39      2.35 o 
 -13   5   2      104.58       79.25      5.05 o 
 -11   5   2      292.58      287.29     18.19 o 
  -9   5   2       13.39       23.51      2.45 o 
  -7   5   2     1162.66     1280.33     63.41 o 
  -5   5   2     2697.46     3106.71    211.88 o 
  -3   5   2      161.25      192.52      9.79 o 
  -1   5   2      283.79      316.19     33.38 o 
   1   5   2      263.85      296.23     13.99 o 
   3   5   2        8.35        3.91      1.36 o 
   5   5   2      583.20      754.54     31.32 o 
   7   5   2     1203.26     1196.20     76.25 o 
   9   5   2        4.06        2.68      2.33 o 
  11   5   2       49.02       45.87      4.15 o 
  13   5   2        0.25        0.00      2.36 o 
  15   5   2       87.65       92.76      6.11 o 
  17   5   2      348.19      302.43     16.30 o 
  19   5   2       62.59       73.43      7.86 o 
  21   5   2        2.77        0.67      4.76 o 
  23   5   2      241.40      210.70     16.80 o 
  25   5   2       15.56       14.61      6.57 o 
  27   5   2        5.98        0.00      5.77 o 
  29   5   2        0.04        0.39      6.31 o 
 -30   6   2       14.92       25.19      8.80 o 
 -28   6   2        3.53        9.84      6.23 o 
 -26   6   2       37.74       35.28      5.92 o 
 -24   6   2       93.09       97.40      7.59 o 
 -22   6   2        5.98        2.75      3.68 o 
 -20   6   2       25.09       30.37      4.70 o 
 -18   6   2       28.26       23.49      4.00 o 
 -16   6   2        4.88        0.33      2.75 o 
 -14   6   2        6.03        4.60      2.61 o 
 -12   6   2      141.49      147.96      8.13 o 
 -10   6   2      813.23      831.40     55.95 o 
  -8   6   2     1847.64     2239.29    133.17 o 
  -6   6   2        7.90        4.34      1.96 o 
  -4   6   2      741.75      895.82     45.45 o 
  -2   6   2     2245.37     2492.91    116.74 o 
   0   6   2     1045.28     1197.56     59.38 o 
   2   6   2       52.07       58.05      3.04 o 
   4   6   2     1502.27     1847.49     80.61 o 
   6   6   2     1486.27     1598.00     95.05 o 
   8   6   2       93.96       78.65      5.53 o 
  10   6   2     1776.66     1722.28    122.11 o 
  12   6   2      597.93      489.53     25.19 o 
  14   6   2     1296.38     1242.26     84.34 o 
  16   6   2       92.31       86.92      6.99 o 
  18   6   2        1.42        1.40      4.44 o 
  20   6   2      155.05      167.16     21.15 o 
  22   6   2       37.82       52.87      8.39 o 
  24   6   2        0.10        1.59      5.75 o 
  26   6   2       17.36       16.00      7.26 o 
  28   6   2        9.47       19.08      7.53 o 
 -29   7   2        5.38        5.36      6.16 o 
 -27   7   2        7.14       13.71      7.04 o 
 -25   7   2      255.22      290.43     15.06 o 
 -23   7   2      176.49      186.43     12.50 o 
 -21   7   2      196.95      189.73     12.32 o 
 -19   7   2       38.84       39.25      5.41 o 
 -17   7   2       15.19        8.44      3.63 o 
 -15   7   2       32.43       27.16      4.31 o 
 -13   7   2       73.76       79.46      5.69 o 
 -11   7   2      217.09      208.32     11.91 o 
  -9   7   2       44.18       33.49      3.80 o 
  -7   7   2       52.02       42.32      3.56 o 
  -5   7   2     1325.79     1445.05     68.49 o 
  -3   7   2       54.77       75.58      5.01 o 
  -1   7   2       26.16       46.68      5.00 o 
   1   7   2      193.13      253.44     11.88 o 
   3   7   2      336.16      376.78     13.57 o 
   5   7   2      164.17      158.43     11.91 o 
   7   7   2      647.34      609.01     36.53 o 
   9   7   2      264.17      263.16     18.50 o 
  11   7   2      609.98      585.95     37.70 o 
  13   7   2     1412.12     1512.87    101.48 o 
  15   7   2       94.60      111.30      7.80 o 
  17   7   2      312.67      296.16     24.66 o 
  19   7   2       70.71       59.09      8.33 o 
  21   7   2        3.25        1.22      5.39 o 
  23   7   2        0.83        0.24      5.45 o 
  25   7   2       18.29       23.63      7.83 o 
 -28   8   2        2.04        1.40      7.49 o 
 -26   8   2        3.27        8.25      6.94 o 
 -24   8   2      275.66      291.44     15.63 o 
 -22   8   2      126.29      144.07     11.49 o 
 -20   8   2       94.41       69.99     17.70 o 
 -18   8   2        1.14        1.93      3.50 o 
 -16   8   2       10.36       11.28      3.92 o 
 -14   8   2      207.37      204.45      9.50 o 
 -12   8   2      128.14      120.23      7.09 o 
 -10   8   2       85.13       97.46      6.00 o 
  -8   8   2      440.45      427.08     25.24 o 
  -6   8   2      389.79      329.46     38.34 o 
  -4   8   2     1115.95     1144.80     57.06 o 
  -2   8   2      300.61      310.47     17.80 o 
   0   8   2       13.04       11.89      2.48 o 
   2   8   2        1.21        4.36      2.73 o 
   4   8   2      304.50      334.11     17.12 o 
   6   8   2      573.78      543.24     26.22 o 
   8   8   2      692.69      662.53     39.83 o 
  10   8   2       58.13       60.29      9.67 o 
  12   8   2     1316.82     1319.20     64.98 o 
  14   8   2      115.97      100.27      7.88 o 
  16   8   2      260.68      269.77     13.42 o 
  18   8   2       56.56       63.35      8.61 o 
  20   8   2       13.84       11.89      6.00 o 
  22   8   2       29.50       26.99      7.56 o 
  24   8   2        0.49        0.00      5.86 o 
 -25   9   2       38.78       44.67      9.22 o 
 -23   9   2      170.95      174.98     13.36 o 
 -21   9   2       33.52       49.98      8.63 o 
 -19   9   2       22.71       25.17      7.05 o 
 -17   9   2        2.53        0.00      3.52 o 
 -15   9   2      254.92      199.48     31.14 o 
 -13   9   2      348.46      330.64     15.11 o 
 -11   9   2      355.05      315.56     15.83 o 
  -9   9   2       13.19       13.72      3.71 o 
  -7   9   2        3.13        4.57      2.77 o 
  -5   9   2      523.80      486.85     22.66 o 
  -3   9   2      321.31      324.63     17.13 o 
  -1   9   2       13.29       16.36      2.93 o 
   1   9   2     1770.90     1714.64    110.33 o 
   3   9   2      147.89      138.34      7.37 o 
   5   9   2       79.03       74.31      5.83 o 
   7   9   2      113.63      110.28      6.95 o 
   9   9   2      591.97      556.74     19.88 o 
  11   9   2      700.94      687.00     21.05 o 
  13   9   2        3.44       14.91      5.79 o 
  15   9   2       52.67       51.61      8.04 o 
  17   9   2       43.31       48.36      8.17 o 
  19   9   2        9.49        9.48      5.69 o 
  21   9   2       26.26       21.87      6.87 o 
  23   9   2        2.97        6.74      6.62 o 
 -24  10   2       24.58       21.90      9.94 o 
 -22  10   2        3.71        7.87      7.18 o 
 -20  10   2       26.52       29.76      7.80 o 
 -18  10   2        1.43        0.15      5.55 o 
 -16  10   2       50.90       45.17      8.13 o 
 -14  10   2      624.50      677.60     24.66 o 
 -12  10   2      185.86      161.71     12.86 o 
 -10  10   2       60.19       55.20      6.02 o 
  -8  10   2       93.49      103.11      7.35 o 
  -6  10   2      108.94      105.03      6.77 o 
  -4  10   2      359.64      337.53     11.11 o 
  -2  10   2       85.54       74.95     10.53 o 
   0  10   2      281.17      314.65     15.49 o 
   2  10   2     1464.40     1443.81     71.14 o 
   4  10   2      451.80      443.24     24.91 o 
   6  10   2        0.01        0.37      4.19 o 
   8  10   2       42.53       43.36      6.41 o 
  10  10   2        1.09        1.33      4.14 o 
  12  10   2       31.25       29.60      6.91 o 
  14  10   2        7.56        6.54      6.14 o 
  16  10   2       14.58       15.01      6.71 o 
  18  10   2       14.71       21.65      7.17 o 
  20  10   2       18.74       17.20      6.91 o 
 -21  11   2        0.05        0.00      6.43 o 
 -19  11   2       36.61       29.54      8.15 o 
 -17  11   2       62.54       60.91      9.45 o 
 -15  11   2        9.56        9.12      6.32 o 
 -13  11   2       76.01       90.98      9.93 o 
 -11  11   2       46.61       46.59      6.34 o 
  -9  11   2       62.03       58.91      6.49 o 
  -7  11   2        8.78        4.27      4.14 o 
  -5  11   2        4.72        2.41      5.22 o 
  -3  11   2        8.87       14.13      5.06 o 
  -1  11   2       88.97       89.40      8.33 o 
   1  11   2      770.17      757.29     48.88 o 
   3  11   2       10.32       13.08      4.68 o 
   5  11   2      293.86      296.07     12.34 o 
   7  11   2      305.68      290.00     12.51 o 
   9  11   2        2.78        0.00      4.69 o 
  11  11   2        9.90       22.80      7.33 o 
  13  11   2       19.83       32.05      8.12 o 
  15  11   2        3.32        0.00      6.23 o 
  17  11   2       47.81       76.45     11.03 o 
  19  11   2        5.35        6.87      8.07 o 
 -18  12   2       66.48       85.71     11.36 o 
 -16  12   2       96.43      101.45     11.32 o 
 -14  12   2      160.15      149.34     14.82 o 
 -12  12   2       12.11        9.43      6.70 o 
 -10  12   2        2.51        3.37      4.87 o 
  -8  12   2       22.81       17.75      7.02 o 
  -6  12   2        5.14        7.48      6.08 o 
  -4  12   2        8.44        9.66      6.18 o 
  -2  12   2        8.46       24.35      6.94 o 
   0  12   2       73.65       76.04      7.98 o 
   2  12   2      166.26      157.71     11.74 o 
   4  12   2       66.80       58.71      8.82 o 
   6  12   2       86.74       95.38      9.07 o 
   8  12   2       65.81       82.32     10.20 o 
  10  12   2       32.30       40.58      8.75 o 
  12  12   2       48.86       76.92     10.78 o 
  14  12   2       64.14       51.12     10.29 o 
  16  12   2       22.03       28.76     10.40 o 
 -15  13   2        3.72        9.02      7.94 o 
 -13  13   2        0.17        2.25      7.00 o 
 -11  13   2        1.36        0.00     13.14 o 
  -9  13   2        0.27        0.00      9.01 o 
  -7  13   2       33.35       38.23     24.41 o 
  -5  13   2       15.67       17.89      7.42 o 
  -3  13   2       33.36       30.53      8.11 o 
  -1  13   2        1.09        3.25      7.79 o 
   1  13   2        0.84        0.00      6.21 o 
   3  13   2       13.66       11.99      7.56 o 
   5  13   2       27.34       31.78      8.91 o 
   7  13   2        1.55        2.26      8.19 o 
   9  13   2        3.09        5.16      7.58 o 
  11  13   2       88.26      114.48     12.75 o 
  -8  14   2        0.99        0.60     10.95 o 
  -6  14   2        0.37        4.75     10.06 o 
  -4  14   2       15.53       56.96     21.91 o 
  -2  14   2        0.55        0.88      9.24 o 
   0  14   2       30.03       65.12     12.76 o 
   2  14   2        0.86        4.36      9.99 o 
   4  14   2        0.00        0.00      9.18 o 
 -33   1   3       44.18       51.42      9.05 o 
 -31   1   3        9.00        1.65      5.88 o 
 -29   1   3        1.50        0.00      4.68 o 
 -27   1   3       67.49       74.01      8.84 o 
 -25   1   3      111.40       97.93      8.54 o 
 -23   1   3        0.60        0.00      2.94 o 
 -21   1   3       59.87       57.92      5.62 o 
 -19   1   3       22.54       35.13      3.54 o 
 -17   1   3      206.76      205.36     18.15 o 
 -15   1   3      106.38      116.08     11.29 o 
 -13   1   3     1394.70     1630.62    190.59 o 
 -11   1   3     8499.69     9218.71    716.83 o 
  -9   1   3       45.01       59.97      5.65 o 
  -7   1   3     4351.09     4315.19     87.95 o 
  -5   1   3     3957.32     3579.67     44.34 o 
  -3   1   3       46.33       34.67      7.10 o 
  -1   1   3     6075.24     5496.50     58.05 o 
   1   1   3       18.47       17.62      1.56 o 
   3   1   3     4467.15     4588.38    146.81 o 
   5   1   3    13462.02    14920.54    719.20 o 
   7   1   3     1923.87     2307.09    120.85 o 
   9   1   3       68.33       58.49      3.00 o 
  11   1   3      333.74      373.56     19.41 o 
  13   1   3        3.95        0.92      1.91 o 
  15   1   3      987.88      986.25     51.24 o 
  17   1   3      335.45      325.53     26.21 o 
  19   1   3      886.41      874.61     66.66 o 
  21   1   3       62.14       69.87      6.18 o 
  23   1   3        0.89        2.03      4.77 o 
  25   1   3        8.85       14.02      6.21 o 
  27   1   3       26.79       48.62     10.13 o 
  29   1   3       23.33       60.08     22.53 o 
 -32   2   3       61.43       64.92      9.53 o 
 -30   2   3        5.47        6.21      5.69 o 
 -28   2   3       10.21       16.22      6.14 o 
 -26   2   3       79.29       48.61     11.14 o 
 -24   2   3        1.53        0.54      3.17 o 
 -22   2   3      709.07      608.08     30.31 o 
 -20   2   3      513.74      498.96     48.49 o 
 -18   2   3      420.50      447.36     29.60 o 
 -16   2   3      331.17      346.13     21.94 o 
 -14   2   3      161.63      142.19      7.67 o 
 -12   2   3        8.43        4.56      1.83 o 
 -10   2   3        0.33        0.00      1.46 o 
  -8   2   3      296.56      303.87      7.95 o 
  -6   2   3      151.61      115.45     13.07 o 
  -4   2   3     2728.61     2470.77     38.92 o 
  -2   2   3     1045.25      699.63     65.76 o 
   0   2   3      199.76      171.52      4.15 o 
   2   2   3       76.50       76.05      3.13 o 
   4   2   3      208.63      276.32     12.92 o 
   6   2   3     6319.39     7602.48    348.34 o 
   8   2   3      464.82      533.94     29.95 o 
  10   2   3        3.93        6.68      2.11 o 
  12   2   3     1543.07     1592.79     61.37 o 
  14   2   3     1481.69     1493.22     97.33 o 
  16   2   3       86.47       88.11      6.93 o 
  18   2   3     1008.66      991.67     74.51 o 
  20   2   3      499.95      454.67     32.66 o 
  22   2   3      133.20      131.15     10.96 o 
  24   2   3      131.70      133.86     24.12 o 
  26   2   3        3.30        2.58      8.56 o 
  28   2   3       22.27       21.72     10.77 o 
 -33   3   3       15.39       12.75      6.93 o 
 -31   3   3        0.31        1.63      5.37 o 
 -29   3   3        1.09        0.00      4.68 o 
 -27   3   3        5.80        7.31      4.71 o 
 -25   3   3        1.68        2.92      4.11 o 
 -23   3   3      100.49       86.53      6.36 o 
 -21   3   3       25.90       27.70      4.21 o 
 -19   3   3      300.06      307.09     20.59 o 
 -17   3   3        1.00        4.93      2.49 o 
 -15   3   3        1.64        2.96      2.29 o 
 -13   3   3      209.99      158.82     10.21 o 
 -11   3   3        6.47        3.54      1.58 o 
  -9   3   3      376.82      341.39     12.68 o 
  -7   3   3     1693.46     1530.44    189.52 o 
  -5   3   3     3567.59     3401.86     92.81 o 
  -3   3   3      552.25      554.19     14.58 o 
  -1   3   3      991.75     1059.52     31.96 o 
   1   3   3     5454.20     5313.82    183.87 o 
   3   3   3      304.33      272.83     18.10 o 
   5   3   3     1167.18     1278.19     84.16 o 
   7   3   3      208.54      295.26     21.93 o 
   9   3   3     2365.10     2509.74    189.49 o 
  11   3   3      231.71      239.76     10.68 o 
  13   3   3       20.53       22.66      3.65 o 
  15   3   3     1167.04     1098.27     62.65 o 
  17   3   3        3.50        9.08      3.61 o 
  19   3   3      110.02       93.75      6.60 o 
  21   3   3        9.12        3.54      3.80 o 
  23   3   3        4.60        5.60      4.21 o 
  25   3   3        1.34        2.17      5.64 o 
  27   3   3        5.06       14.50     10.19 o 
 -32   4   3        0.01        0.55      5.68 o 
 -30   4   3       10.49       16.28      5.98 o 
 -28   4   3        0.88        0.00      4.32 o 
 -26   4   3        1.99        2.25      4.20 o 
 -24   4   3      193.00      207.81     19.08 o 
 -22   4   3        8.63        4.96      3.47 o 
 -20   4   3     1645.81     1623.12     81.96 o 
 -18   4   3      936.05     1020.90     72.91 o 
 -16   4   3        9.70       15.97      3.27 o 
 -14   4   3        1.39        7.01      2.46 o 
 -12   4   3      498.63      490.39     35.92 o 
 -10   4   3       69.29       51.20      3.50 o 
  -8   4   3     2326.41     2384.06    128.38 o 
  -6   4   3      123.41      101.77      4.68 o 
  -4   4   3      118.71      147.47      6.51 o 
  -2   4   3        0.59        1.18      1.24 o 
   0   4   3      260.41      226.27      8.31 o 
   2   4   3     1639.16     1855.16     89.52 o 
   4   4   3     3791.11     3984.75    221.96 o 
   6   4   3        4.26        1.22      1.95 o 
   8   4   3      724.64      782.14     64.05 o 
  10   4   3      528.66      539.07     43.15 o 
  12   4   3      476.76      494.68     36.95 o 
  14   4   3      564.50      543.33     51.78 o 
  16   4   3      611.83      651.16     60.75 o 
  18   4   3        0.00        0.00      3.04 o 
  20   4   3      501.81      432.27     39.26 o 
  22   4   3       72.62       71.69      8.96 o 
  24   4   3       11.93       12.20      6.03 o 
  26   4   3        0.50        1.97      5.94 o 
  28   4   3        9.31        6.68      8.40 o 
 -31   5   3        0.43        1.59      5.11 o 
 -29   5   3        9.66       11.48      5.53 o 
 -27   5   3        0.04        0.00      4.63 o 
 -25   5   3       30.35       34.70      5.68 o 
 -23   5   3       30.99       28.35      5.60 o 
 -21   5   3       76.38       94.42      6.68 o 
 -19   5   3        7.83        7.42      3.47 o 
 -17   5   3       78.39       74.04      5.60 o 
 -15   5   3      447.09      462.29     30.64 o 
 -13   5   3        0.34        0.00      2.12 o 
 -11   5   3      474.85      538.20     37.88 o 
  -9   5   3       68.61       72.95      4.65 o 
  -7   5   3     1267.28     1464.70     91.93 o 
  -5   5   3     1395.35     1656.72     80.32 o 
  -3   5   3     1972.78     2122.48     95.95 o 
  -1   5   3      423.67      374.70     36.19 o 
   1   5   3      105.15      120.20      5.15 o 
   3   5   3     2989.68     3254.88    169.90 o 
   5   5   3      612.77      557.96     36.67 o 
   7   5   3      998.74      969.09     69.84 o 
   9   5   3      853.11      864.60     40.73 o 
  11   5   3      466.45      533.29     39.93 o 
  13   5   3      508.76      472.60     45.31 o 
  15   5   3       63.91       57.52      5.97 o 
  17   5   3       18.39       15.60      4.13 o 
  19   5   3       67.98       57.23      6.79 o 
  21   5   3       18.01       23.59      6.72 o 
  23   5   3       34.19       41.15     10.07 o 
  25   5   3       16.75       23.42      7.59 o 
  27   5   3        1.11        0.00      6.03 o 
 -30   6   3        0.08        0.27      5.99 o 
 -28   6   3        8.34        9.39      5.82 o 
 -26   6   3        0.59        0.00      4.49 o 
 -24   6   3      152.24      164.52     11.57 o 
 -22   6   3       34.76       27.87      5.05 o 
 -20   6   3        0.37        3.04      3.41 o 
 -18   6   3        0.28        0.00      2.88 o 
 -16   6   3      126.99      134.44      8.94 o 
 -14   6   3      115.59      126.41      9.10 o 
 -12   6   3      304.45      314.99     21.55 o 
 -10   6   3      195.96      165.70     11.69 o 
  -8   6   3       65.50       46.28     10.59 o 
  -6   6   3      703.04      851.18     52.99 o 
  -4   6   3      241.53      285.73     16.92 o 
  -2   6   3      328.86      316.66     14.63 o 
   0   6   3       93.80      103.18      4.61 o 
   2   6   3      140.50      135.38      8.73 o 
   4   6   3      361.46      384.21     22.61 o 
   6   6   3       40.80       36.66      4.05 o 
   8   6   3      491.01      473.33     31.26 o 
  10   6   3      284.77      261.12     21.04 o 
  12   6   3        8.42       12.91      3.58 o 
  14   6   3      226.28      217.77     20.57 o 
  16   6   3      197.28      159.90     13.57 o 
  18   6   3       37.01       28.28      5.53 o 
  20   6   3        5.30        5.46      5.59 o 
  22   6   3       36.48       38.72      7.83 o 
  24   6   3        0.46        1.25      5.87 o 
  26   6   3       92.38       91.54     11.23 o 
 -29   7   3       40.26       38.20     11.53 o 
 -27   7   3        1.80        0.00      5.12 o 
 -25   7   3       33.09       45.71      6.79 o 
 -23   7   3        0.27        1.95      4.03 o 
 -21   7   3      189.49      215.28     16.53 o 
 -19   7   3      121.31      116.33      7.88 o 
 -17   7   3      151.17      155.32      8.02 o 
 -15   7   3      188.90      182.20     12.92 o 
 -13   7   3      381.48      475.00     25.66 o 
 -11   7   3      153.13      130.92      6.72 o 
  -9   7   3        6.26        2.58      2.17 o 
  -7   7   3      618.01      615.18     33.29 o 
  -5   7   3     2853.77     3184.40    194.99 o 
  -3   7   3       11.35       15.73      2.52 o 
  -1   7   3       35.47       27.71      4.18 o 
   1   7   3     1176.66     1146.17     68.54 o 
   3   7   3      104.79       95.98      5.67 o 
   5   7   3     1718.79     1744.50     95.87 o 
   7   7   3       12.30        7.95      3.11 o 
   9   7   3      620.62      594.88     41.77 o 
  11   7   3      113.59      116.86      8.82 o 
  13   7   3      122.16      126.79     12.12 o 
  15   7   3      111.60      110.46      8.28 o 
  17   7   3       77.37       48.46      6.85 o 
  19   7   3        4.51        0.62      5.31 o 
  21   7   3        0.10        0.00      4.88 o 
  23   7   3        1.95        0.11      5.47 o 
  25   7   3       56.02       56.23     10.10 o 
 -28   8   3      101.69      109.14     12.41 o 
 -26   8   3        0.08        2.98      6.56 o 
 -24   8   3       63.14       63.60      7.66 o 
 -22   8   3       15.82       19.10      5.70 o 
 -20   8   3      252.15      279.66     15.94 o 
 -18   8   3      360.02      353.46     20.25 o 
 -16   8   3       24.86       24.87      4.87 o 
 -14   8   3       33.76       24.56      4.49 o 
 -12   8   3       23.94       19.53      4.12 o 
 -10   8   3      164.96      168.41     12.70 o 
  -8   8   3       59.96       57.83      5.06 o 
  -6   8   3       33.56       31.36      3.60 o 
  -4   8   3       55.01       60.68      4.40 o 
  -2   8   3      132.71      128.35     12.13 o 
   0   8   3      148.18      193.30     16.37 o 
   2   8   3       47.22       49.92      4.80 o 
   4   8   3     1072.83      942.18     44.95 o 
   6   8   3      528.91      497.45     33.22 o 
   8   8   3        1.84        6.81      3.64 o 
  10   8   3     1534.84     1467.46     90.92 o 
  12   8   3       68.17       86.66      7.78 o 
  14   8   3      153.70      136.02     20.57 o 
  16   8   3       47.35       65.01      8.96 o 
  18   8   3        1.07        0.00      5.16 o 
  20   8   3        0.10        0.00      5.07 o 
  22   8   3       11.37       15.87      6.93 o 
 -25   9   3        0.34        0.01      6.99 o 
 -23   9   3       49.47       42.56      8.91 o 
 -21   9   3       38.98       45.58      6.74 o 
 -19   9   3        3.28        0.57      4.45 o 
 -17   9   3      243.26      251.34     10.74 o 
 -15   9   3       81.56       80.10      6.96 o 
 -13   9   3       65.00       64.15      6.17 o 
 -11   9   3      150.78      138.75      8.93 o 
  -9   9   3        0.96        5.67      3.45 o 
  -7   9   3      220.49      197.27     11.06 o 
  -5   9   3      137.80      131.78     17.35 o 
  -3   9   3        5.22        7.10      3.91 o 
  -1   9   3      318.11      226.45     52.11 o 
   1   9   3      700.62      645.70     44.97 o 
   3   9   3      525.35      492.13     23.70 o 
   5   9   3       12.54        9.71      3.97 o 
   7   9   3      195.89      170.47     10.22 o 
   9   9   3       53.52       58.66      6.44 o 
  11   9   3       85.22       90.80      8.12 o 
  13   9   3      151.72      118.30     13.27 o 
  15   9   3      126.76      107.02     10.84 o 
  17   9   3        1.58        2.28      5.86 o 
  19   9   3        6.56       12.67      6.38 o 
  21   9   3       39.42       55.75      9.39 o 
 -24  10   3       11.14       19.84      8.12 o 
 -22  10   3        4.96        5.61      6.99 o 
 -20  10   3        1.93        0.00      5.76 o 
 -18  10   3      112.55      126.57      9.00 o 
 -16  10   3        0.11        3.42      4.63 o 
 -14  10   3      139.39      171.24     14.04 o 
 -12  10   3       19.54       30.59      5.57 o 
 -10  10   3       60.53       29.43     13.57 o 
  -8  10   3      243.54      231.90     11.95 o 
  -6  10   3       13.31        4.38      4.87 o 
  -4  10   3      399.70      392.61     41.47 o 
  -2  10   3      110.19       88.04      7.45 o 
   0  10   3      756.15      631.27     37.51 o 
   2  10   3      225.24      225.84     18.55 o 
   4  10   3      161.03      144.95      8.13 o 
   6  10   3       95.89      112.08      7.62 o 
   8  10   3       60.43       68.91      7.70 o 
  10  10   3        8.49        5.17      5.32 o 
  12  10   3       43.83       57.06      7.93 o 
  14  10   3        0.73       11.63      6.24 o 
  16  10   3       21.99       27.82      7.78 o 
  18  10   3       15.07       22.22      6.99 o 
 -21  11   3       48.43       62.08     10.54 o 
 -19  11   3       82.97       83.23     10.70 o 
 -17  11   3       78.71       82.36      8.32 o 
 -15  11   3      240.52      204.99     12.55 o 
 -13  11   3       22.60       15.70      5.32 o 
 -11  11   3        0.20        0.00      4.12 o 
  -9  11   3       21.70       31.03      7.48 o 
  -7  11   3       61.70       66.62     11.37 o 
  -5  11   3        8.17        6.62      5.33 o 
  -3  11   3      700.07      626.30     45.11 o 
  -1  11   3       84.78       53.69     14.85 o 
   1  11   3      178.39      163.82     12.97 o 
   3  11   3       30.31       32.48      6.24 o 
   5  11   3      108.36      133.92      9.63 o 
   7  11   3      275.30      277.71     13.46 o 
   9  11   3       32.49       39.97      7.21 o 
  11  11   3        7.74        5.50      6.74 o 
  13  11   3        8.50        5.67      7.07 o 
  15  11   3        3.61        1.14      6.88 o 
  17  11   3       19.17       15.05      7.86 o 
 -18  12   3        8.04        6.56      7.32 o 
 -16  12   3       44.54       50.71      9.13 o 
 -14  12   3       92.51       80.92     10.26 o 
 -12  12   3       36.79       40.91      8.93 o 
 -10  12   3       50.86       51.46      9.16 o 
  -8  12   3       26.24       22.05      7.50 o 
  -6  12   3       85.02       87.37      9.95 o 
  -4  12   3        2.51        0.00      5.59 o 
  -2  12   3       25.08       25.29      7.12 o 
   0  12   3        8.18        7.49      6.29 o 
   2  12   3        6.35        1.26      6.24 o 
   4  12   3      107.33      107.18     11.05 o 
   6  12   3        0.01        0.00      6.09 o 
   8  12   3       22.05       21.71      7.16 o 
  10  12   3        0.08        2.05      6.66 o 
  12  12   3       51.37       67.68     10.89 o 
 -13  13   3        3.89        8.30     10.14 o 
 -11  13   3       38.31       32.60      9.10 o 
  -9  13   3        6.23        2.60      7.06 o 
  -7  13   3       24.67       19.71      8.25 o 
  -5  13   3        8.79        9.52      7.32 o 
  -3  13   3      111.82       86.02     11.10 o 
  -1  13   3        4.48        2.74      8.91 o 
   1  13   3        0.03        7.54      9.09 o 
   3  13   3       91.86      108.86     12.01 o 
   5  13   3        2.45        0.00      7.47 o 
   7  13   3        1.37        0.00      8.57 o 
   9  13   3       43.39       49.54     12.48 o 
 -32   0   4      107.66      118.00     16.37 o 
 -30   0   4      201.54      194.70     19.03 o 
 -28   0   4       92.53       95.20     13.94 o 
 -26   0   4      112.10      104.21     13.94 o 
 -24   0   4       15.39       32.04      9.00 o 
 -22   0   4       92.26       89.07     11.48 o 
 -20   0   4        1.60        2.72      3.81 o 
 -18   0   4       14.03       11.32      4.09 o 
 -16   0   4      112.00      119.39     19.47 o 
 -14   0   4        2.03        6.57      3.13 o 
 -12   0   4    23670.26    24859.79   2081.52 o 
 -10   0   4     2333.67     2303.89    163.52 o 
  -8   0   4      144.02      126.38      6.85 o 
  -6   0   4        5.39        2.08      1.90 o 
  -4   0   4      279.70      186.91      6.56 o 
  -2   0   4      861.07      704.08     13.28 o 
   0   0   4      218.20      193.67      6.68 o 
   2   0   4     2953.04     2651.60     89.98 o 
   4   0   4      229.19      234.47      8.58 o 
   6   0   4       95.14       95.31     10.93 o 
   8   0   4      754.36      798.22     79.32 o 
  10   0   4      569.28      461.85     44.72 o 
  12   0   4      245.98      258.79     20.15 o 
  14   0   4      160.39      205.01     15.08 o 
  16   0   4      101.02       85.88     13.77 o 
  18   0   4      995.99      960.75    234.08 o 
  20   0   4      154.37      166.07     42.25 o 
  22   0   4        0.60        0.59      6.60 o 
  24   0   4      110.98      165.33     48.19 o 
  26   0   4        0.86        4.86      8.91 o 
 -33   1   4        0.68        0.00      5.67 o 
 -31   1   4        6.95        9.01      6.10 o 
 -29   1   4       13.07        7.04      6.01 o 
 -27   1   4        2.00        0.00      4.28 o 
 -25   1   4       37.09       38.34      6.83 o 
 -23   1   4        7.05       10.03      3.83 o 
 -21   1   4       18.01       17.54      4.10 o 
 -19   1   4        0.58        0.87      2.55 o 
 -17   1   4      178.14      184.84     11.34 o 
 -15   1   4       94.28       72.49      9.03 o 
 -13   1   4      732.80      769.73     64.15 o 
 -11   1   4     5781.98     5789.19    266.51 o 
  -9   1   4      783.82      719.43     18.51 o 
  -7   1   4     2485.37     2073.55     15.86 o 
  -5   1   4       87.81       57.30     16.11 o 
  -3   1   4     1606.74     1293.27     11.48 o 
  -1   1   4       11.92        9.67      1.83 o 
   1   1   4      197.50      211.32      4.88 o 
   3   1   4      295.66      349.27     11.18 o 
   5   1   4      212.49      295.37     15.49 o 
   7   1   4       46.50       50.04      3.04 o 
   9   1   4      109.48      117.40      5.80 o 
  11   1   4     1206.26     1220.75     72.87 o 
  13   1   4      357.01      365.98     23.58 o 
  15   1   4      166.32      144.03     11.28 o 
  17   1   4       12.71       18.46      5.40 o 
  19   1   4        0.04        2.66      4.49 o 
  21   1   4      173.45      170.54     28.55 o 
  23   1   4        4.28        0.00      4.96 o 
  25   1   4       34.70       44.86      9.52 o 
  27   1   4        0.12        3.85      6.34 o 
 -32   2   4       13.74       11.55      6.33 o 
 -30   2   4       35.31       25.11      7.19 o 
 -28   2   4       75.53       67.33      9.03 o 
 -26   2   4       54.94       51.02      7.54 o 
 -24   2   4       74.50       62.38      7.18 o 
 -22   2   4       32.08       21.20      7.60 o 
 -20   2   4      323.91      321.12     28.80 o 
 -18   2   4       84.81       87.05      7.75 o 
 -16   2   4       19.33       26.06      3.53 o 
 -14   2   4        2.81        1.55      1.99 o 
 -12   2   4       91.34       65.22      3.99 o 
 -10   2   4      541.52      541.95     19.39 o 
  -8   2   4     5753.91     5486.05    130.75 o 
  -6   2   4      680.13      506.69     23.27 o 
  -4   2   4      483.10      406.64      6.68 o 
  -2   2   4        2.14        4.18      1.54 o 
   0   2   4     2609.39     2456.23     51.92 o 
   2   2   4      248.46      249.15     10.11 o 
   4   2   4        0.17        0.00      1.39 o 
   6   2   4      839.38      911.99     43.86 o 
   8   2   4      735.22      809.58     49.08 o 
  10   2   4       68.72       61.57      4.75 o 
  12   2   4      347.78      358.32     21.69 o 
  14   2   4        9.39        7.53      3.42 o 
  16   2   4      156.82      191.29     15.43 o 
  18   2   4      536.44      527.58     43.02 o 
  20   2   4        2.29        6.61      5.05 o 
  22   2   4        4.60        3.60      5.37 o 
  24   2   4        6.16        5.73      6.31 o 
  26   2   4       18.09       14.28      8.83 o 
 -31   3   4        0.05        1.95      5.35 o 
 -29   3   4        2.71        7.64      5.77 o 
 -27   3   4       10.30        6.58      4.77 o 
 -25   3   4       25.59       24.79      5.61 o 
 -23   3   4      236.02      205.76     10.56 o 
 -21   3   4        5.22       17.73      6.37 o 
 -19   3   4       33.12       27.48      4.27 o 
 -17   3   4      182.91      174.85     15.42 o 
 -15   3   4       57.31       57.75      6.86 o 
 -13   3   4      684.32      715.02     46.03 o 
 -11   3   4     1392.55     1377.72     42.52 o 
  -9   3   4       42.93       39.64      2.77 o 
  -7   3   4      256.86      190.74      4.96 o 
  -5   3   4      181.73      196.34      5.27 o 
  -3   3   4     2101.65     2098.25     47.96 o 
  -1   3   4      216.80      227.70      6.12 o 
   1   3   4      434.40      484.83     13.67 o 
   3   3   4      439.74      426.25     17.30 o 
   5   3   4      971.26     1083.17     68.06 o 
   7   3   4      310.53      298.07     22.45 o 
   9   3   4      159.53      171.44     11.52 o 
  11   3   4       44.58       41.62      4.48 o 
  13   3   4     1760.77     1595.20     80.07 o 
  15   3   4      191.83      253.94     17.59 o 
  17   3   4      186.97      161.13      8.96 o 
  19   3   4        0.36        0.00      3.59 o 
  21   3   4      135.23      164.24     11.62 o 
  23   3   4        5.64        7.43      6.15 o 
  25   3   4       47.96       54.95     14.71 o 
 -32   4   4        3.85        5.08      6.20 o 
 -30   4   4        0.05        2.15      5.08 o 
 -28   4   4       12.67        5.24      5.30 o 
 -26   4   4       24.42       19.78      5.70 o 
 -24   4   4       16.49       19.22      5.22 o 
 -22   4   4       94.21      101.23      7.07 o 
 -20   4   4        9.94       11.77      3.73 o 
 -18   4   4       29.91       29.20      4.39 o 
 -16   4   4        7.03        6.34      2.90 o 
 -14   4   4      123.83       96.18      7.96 o 
 -12   4   4      264.17      285.73     22.07 o 
 -10   4   4       14.80        9.12      2.15 o 
  -8   4   4      624.91      594.30     24.37 o 
  -6   4   4     1667.79     1775.43     71.14 o 
  -4   4   4      610.58      637.28     21.49 o 
  -2   4   4     1136.12      936.42     31.23 o 
   0   4   4      354.42      366.11     14.57 o 
   2   4   4        6.09        4.08      2.27 o 
   4   4   4       94.69       94.41      5.96 o 
   6   4   4       98.75       77.48      5.44 o 
   8   4   4      611.36      597.59     51.74 o 
  10   4   4      135.83      117.08     10.83 o 
  12   4   4      266.86      290.47     23.51 o 
  14   4   4      643.74      536.85     42.03 o 
  16   4   4      269.39      227.21     18.61 o 
  18   4   4       70.97       51.55      6.03 o 
  20   4   4        1.54        5.11      4.54 o 
  22   4   4       13.00        9.63      5.07 o 
  24   4   4        3.14        0.00      7.65 o 
  26   4   4        2.53        0.00      9.26 o 
 -31   5   4        2.25        0.00      5.81 o 
 -29   5   4       35.35       43.78      7.44 o 
 -27   5   4        9.73       14.56      5.67 o 
 -25   5   4       24.92       27.01      5.89 o 
 -23   5   4        0.28        0.82      3.63 o 
 -21   5   4      150.83      174.21     12.50 o 
 -19   5   4        8.48       17.19      4.05 o 
 -17   5   4      505.85      501.36     28.93 o 
 -15   5   4        1.17        2.44      2.80 o 
 -13   5   4        1.50        0.93      2.52 o 
 -11   5   4      261.36      250.37     11.95 o 
  -9   5   4       13.15       14.28      2.75 o 
  -7   5   4       22.27       29.15      2.68 o 
  -5   5   4       40.98       39.75      2.92 o 
  -3   5   4        1.07        5.20      1.89 o 
  -1   5   4        5.30        7.20      1.66 o 
   1   5   4        7.15       12.33      2.85 o 
   3   5   4      126.56      125.39      8.54 o 
   5   5   4      881.82      812.33     46.96 o 
   7   5   4       54.31       50.50      5.67 o 
   9   5   4     1344.37     1224.64     91.15 o 
  11   5   4     1283.63     1241.51     98.43 o 
  13   5   4        5.02        6.85      3.68 o 
  15   5   4       10.26       14.83      4.27 o 
  17   5   4      273.72      268.49     14.46 o 
  19   5   4       27.02       21.99      5.26 o 
  21   5   4       30.68       23.57      6.21 o 
  23   5   4        5.83        4.81      6.42 o 
  25   5   4       87.17      111.00     12.83 o 
 -30   6   4        0.45        1.96      6.00 o 
 -28   6   4       15.02       22.93      6.89 o 
 -26   6   4       64.48       65.09      7.31 o 
 -24   6   4      203.70      197.75     10.54 o 
 -22   6   4        0.54        0.00      3.60 o 
 -20   6   4      310.98      316.19     23.53 o 
 -18   6   4      123.48      131.18      9.53 o 
 -16   6   4      168.36      196.10     10.92 o 
 -14   6   4      848.50      836.16     48.84 o 
 -12   6   4        4.33       12.11      3.29 o 
 -10   6   4       85.50      103.40     23.40 o 
  -8   6   4       39.15       36.09      4.98 o 
  -6   6   4      152.98      149.50      7.70 o 
  -4   6   4        1.00        1.26      1.96 o 
  -2   6   4      163.88      158.97     12.41 o 
   0   6   4      839.56      909.50     55.53 o 
   2   6   4     1438.25     1432.60     85.22 o 
   4   6   4       25.92       26.68      3.94 o 
   6   6   4       47.30       46.33      4.87 o 
   8   6   4      112.40       93.35      6.65 o 
  10   6   4      123.45       93.66      6.49 o 
  12   6   4      546.11      527.34     41.15 o 
  14   6   4      374.40      392.43     20.76 o 
  16   6   4       39.36       33.23      5.48 o 
  18   6   4       11.12       11.36      4.99 o 
  20   6   4       28.62       22.41      6.03 o 
  22   6   4        1.17        2.84      6.18 o 
  24   6   4       17.20       25.77      7.50 o 
 -29   7   4       16.53       13.58      6.85 o 
 -27   7   4       15.25       20.47      6.05 o 
 -25   7   4       19.25       17.47      5.75 o 
 -23   7   4        0.98        1.36      5.44 o 
 -21   7   4       37.08       47.29      6.31 o 
 -19   7   4        1.47        0.54      3.85 o 
 -17   7   4        8.11        3.20      3.77 o 
 -15   7   4      170.43      189.50     11.29 o 
 -13   7   4      176.05      208.63      9.97 o 
 -11   7   4      265.77      135.55     44.31 o 
  -9   7   4       21.67       25.43      3.97 o 
  -7   7   4        4.92        5.69      2.85 o 
  -5   7   4       57.64       60.42      5.53 o 
  -3   7   4      105.97       94.50      5.83 o 
  -1   7   4      176.05      145.61     24.71 o 
   1   7   4       55.71       64.64      5.15 o 
   3   7   4      268.04      276.35     14.09 o 
   5   7   4      511.29      516.38     29.16 o 
   7   7   4     1746.81     1709.86    130.44 o 
   9   7   4       10.98       12.45      4.02 o 
  11   7   4       88.06       70.71      6.41 o 
  13   7   4      191.70      163.76     11.81 o 
  15   7   4       48.94       54.60      7.32 o 
  17   7   4       18.93       17.43      5.58 o 
  19   7   4       15.41       24.15      7.05 o 
  21   7   4       39.54       43.81      8.83 o 
  23   7   4       42.37       60.31      9.91 o 
 -26   8   4        0.28        0.55      5.40 o 
 -24   8   4       10.97       15.51      5.94 o 
 -22   8   4        4.53        6.47      4.88 o 
 -20   8   4      175.49      181.79      9.87 o 
 -18   8   4        0.02        0.00      3.84 o 
 -16   8   4      202.74      208.01     13.61 o 
 -14   8   4      448.22      430.34     23.01 o 
 -12   8   4      203.95      163.13     38.66 o 
 -10   8   4       15.70       20.87      4.22 o 
  -8   8   4       17.06       18.48      3.84 o 
  -6   8   4      142.75      140.73     10.75 o 
  -4   8   4       83.85       91.78      6.82 o 
  -2   8   4        9.62       12.46      3.64 o 
   0   8   4      677.35      687.18     43.05 o 
   2   8   4        1.28        1.83      3.25 o 
   4   8   4      170.16      186.11     14.54 o 
   6   8   4      414.78      398.80     21.65 o 
   8   8   4      556.24      495.44     31.21 o 
  10   8   4      157.42      159.09     10.89 o 
  12   8   4      203.74      186.80     14.74 o 
  14   8   4        2.31        0.00      4.29 o 
  16   8   4       55.94       67.49      8.18 o 
  18   8   4       26.86       35.52      8.15 o 
  20   8   4        2.10        7.61      6.42 o 
 -25   9   4        5.49       10.76      6.61 o 
 -23   9   4       11.44       10.66      6.20 o 
 -21   9   4        4.98        6.50      5.10 o 
 -19   9   4       56.36       71.84      7.60 o 
 -17   9   4        6.11        8.46      4.71 o 
 -15   9   4        5.95       11.57      4.45 o 
 -13   9   4      271.23      237.71     15.24 o 
 -11   9   4      270.41      257.23     13.34 o 
  -9   9   4       51.73       62.06      7.80 o 
  -7   9   4       11.77        8.60      5.05 o 
  -5   9   4      271.82      260.25     15.21 o 
  -3   9   4      134.45      143.98      8.81 o 
  -1   9   4       99.54      113.45     15.10 o 
   1   9   4      138.30      128.35      8.72 o 
   3   9   4      930.95      890.79     59.92 o 
   5   9   4     1074.33     1126.41     67.27 o 
   7   9   4        6.37       15.62      4.62 o 
   9   9   4       21.58       21.75      5.21 o 
  11   9   4        2.67        1.30      4.64 o 
  13   9   4        3.03        0.00      4.68 o 
  15   9   4      140.39      154.05     11.04 o 
  17   9   4        1.24        2.01      6.07 o 
  19   9   4        9.39        6.50      6.88 o 
 -22  10   4        8.80        8.64      5.91 o 
 -20  10   4      119.78      129.29      9.82 o 
 -18  10   4       78.62       67.99      7.75 o 
 -16  10   4        0.00        2.26      4.78 o 
 -14  10   4        2.00        3.64      4.57 o 
 -12  10   4        3.68        2.89      5.12 o 
 -10  10   4       51.43       54.59      8.09 o 
  -8  10   4       47.00       56.68      8.23 o 
  -6  10   4      149.22      144.99     18.55 o 
  -4  10   4      302.43      287.17     23.73 o 
  -2  10   4      166.16      147.27     15.90 o 
   0  10   4        7.26        5.10      4.46 o 
   2  10   4        5.35        0.81      4.33 o 
   4  10   4        0.53        0.00      4.06 o 
   6  10   4        0.00        0.74      4.29 o 
   8  10   4       13.75        7.86      4.71 o 
  10  10   4       28.31       19.37      5.97 o 
  12  10   4        7.04        3.46      5.47 o 
  14  10   4        1.96        1.10      5.97 o 
  16  10   4        1.96        6.66      6.58 o 
 -19  11   4        5.62        6.13      5.96 o 
 -17  11   4        2.75        2.49      5.04 o 
 -15  11   4        3.03        3.54      6.32 o 
 -13  11   4       40.54       29.18      7.62 o 
 -11  11   4       53.82       36.76      8.13 o 
  -9  11   4        0.98        2.38      5.85 o 
  -7  11   4       84.59       89.05      9.96 o 
  -5  11   4       81.71       87.78      9.96 o 
  -3  11   4       17.93       16.31      6.41 o 
  -1  11   4       10.50       13.30      6.29 o 
   1  11   4       11.99       10.74      5.68 o 
   3  11   4       19.64        9.98      5.75 o 
   5  11   4       25.83       25.19      6.48 o 
   7  11   4        2.06        5.10      5.64 o 
   9  11   4       59.35       67.19      8.95 o 
  11  11   4        4.73        7.32      5.77 o 
  13  11   4       14.80       19.46      7.52 o 
 -16  12   4       10.64       12.28      8.00 o 
 -14  12   4        7.51        8.59      7.16 o 
 -12  12   4        0.79        3.76      6.81 o 
 -10  12   4       21.34       22.77      7.83 o 
  -8  12   4        0.83        0.00      6.38 o 
  -6  12   4        0.94        0.00      6.04 o 
  -4  12   4      103.13      107.98     12.74 o 
  -2  12   4        3.46        6.31      6.91 o 
   0  12   4        3.42        6.25      6.87 o 
   2  12   4       19.36       21.88      6.98 o 
   4  12   4        1.96        0.00      7.25 o 
   6  12   4        4.23        6.65      7.58 o 
   8  12   4        7.67        3.06      7.71 o 
  10  12   4       45.98       57.39     10.40 o 
  -9  13   4        9.98        5.45      7.63 o 
  -7  13   4       15.64       16.53      8.09 o 
  -5  13   4        1.20        1.45      7.60 o 
  -3  13   4       41.18       35.26      9.01 o 
  -1  13   4       11.28        1.43      7.37 o 
   1  13   4        0.14        3.06      9.48 o 
   3  13   4       15.05       31.91     12.02 o 
 -31   1   5        1.73        3.86      5.54 o 
 -29   1   5       16.68       17.03      6.20 o 
 -27   1   5        5.67        2.64      5.21 o 
 -25   1   5        3.66        8.38      5.10 o 
 -23   1   5       98.47      101.81      9.29 o 
 -21   1   5      111.91      109.60      7.75 o 
 -19   1   5       33.24       32.67      5.03 o 
 -17   1   5      237.85      224.77     16.26 o 
 -15   1   5       46.89       73.17      9.14 o 
 -13   1   5        7.39        5.25      2.24 o 
 -11   1   5      835.14      813.81     26.14 o 
  -9   1   5       93.48       90.55      8.45 o 
  -7   1   5      332.03      251.64     19.92 o 
  -5   1   5      410.16      323.45     32.47 o 
  -3   1   5     1145.10     1061.71     15.37 o 
  -1   1   5      541.49      518.32      8.35 o 
   1   1   5      148.28      145.84      4.75 o 
   3   1   5      251.86      272.75      8.52 o 
   5   1   5      836.68      945.12     50.95 o 
   7   1   5        6.14        5.85      2.61 o 
   9   1   5        9.88       10.46      3.27 o 
  11   1   5      731.56      830.87     47.12 o 
  13   1   5     1213.92     1126.08    104.70 o 
  15   1   5        1.77        0.00      4.18 o 
  17   1   5       29.53       25.28      6.22 o 
  19   1   5        5.32        4.36      5.29 o 
  21   1   5        0.20        0.00      5.16 o 
  23   1   5       14.19       16.69      7.77 o 
  25   1   5       11.70       12.32      6.97 o 
 -32   2   5        1.56        5.55      6.17 o 
 -30   2   5       31.13       28.95      7.42 o 
 -28   2   5       42.89       42.99      8.60 o 
 -26   2   5        1.83        4.23      5.13 o 
 -24   2   5        5.82        4.87      4.38 o 
 -22   2   5      168.46      101.21     29.22 o 
 -20   2   5      105.52      100.27      7.33 o 
 -18   2   5        0.23        0.00      2.84 o 
 -16   2   5      454.02      461.34     33.28 o 
 -14   2   5      607.52      611.51     27.42 o 
 -12   2   5       94.78      117.44      5.94 o 
 -10   2   5       14.35       15.03      2.56 o 
  -8   2   5       18.52       12.15      4.74 o 
  -6   2   5      254.15      285.27      6.50 o 
  -4   2   5       26.46       19.33      2.27 o 
  -2   2   5      396.16      292.58      6.41 o 
   0   2   5      413.42      400.22      7.34 o 
   2   2   5     2003.91     1985.33     54.35 o 
   4   2   5       70.28       65.36      4.71 o 
   6   2   5       36.58       40.10      4.29 o 
   8   2   5      315.81      266.65     18.89 o 
  10   2   5       81.35       67.55      5.35 o 
  12   2   5      263.00      254.28     18.12 o 
  14   2   5      953.76      932.46     68.90 o 
  16   2   5       47.38       50.20      7.26 o 
  18   2   5       71.06       64.00      8.31 o 
  20   2   5       10.89        4.20      5.46 o 
  22   2   5       45.38       48.22      9.12 o 
  24   2   5       13.34       31.67      8.16 o 
 -31   3   5        0.30        0.00      6.51 o 
 -29   3   5        3.51        0.18      5.92 o 
 -27   3   5        6.54        2.67      5.34 o 
 -25   3   5       18.07       15.90      5.19 o 
 -23   3   5       18.21       11.53      4.46 o 
 -21   3   5        1.41        0.00      3.38 o 
 -19   3   5       43.73       54.74      5.49 o 
 -17   3   5        0.75        2.87      2.97 o 
 -15   3   5      528.34      523.45     34.93 o 
 -13   3   5      731.21      723.41     34.81 o 
 -11   3   5      198.06      187.23      8.38 o 
  -9   3   5        0.04        0.00      1.74 o 
  -7   3   5      242.99      251.77      7.65 o 
  -5   3   5     1828.74     1742.37     25.69 o 
  -3   3   5        3.43        2.84      1.72 o 
  -1   3   5      311.57      297.05     11.94 o 
   1   3   5       62.04       67.10      4.76 o 
   3   3   5     1133.08     1074.84     62.28 o 
   5   3   5      324.28      276.44     21.09 o 
   7   3   5       20.47       16.84      3.50 o 
   9   3   5      525.66      551.63     29.11 o 
  11   3   5        1.65        2.05      3.12 o 
  13   3   5        0.32        1.18      3.33 o 
  15   3   5        5.36        0.00      3.60 o 
  17   3   5        5.19        6.59      4.27 o 
  19   3   5        1.43        3.09      4.81 o 
  21   3   5       18.56       19.66      6.74 o 
  23   3   5        1.84        5.32      6.55 o 
 -30   4   5        5.59        6.18      6.64 o 
 -28   4   5        2.72        3.66      5.39 o 
 -26   4   5       32.87       25.78      6.39 o 
 -24   4   5        1.74        0.00      4.06 o 
 -22   4   5       19.63       17.34      5.08 o 
 -20   4   5      293.25      300.25     23.79 o 
 -18   4   5       55.68       60.20      5.71 o 
 -16   4   5      662.89      731.73     45.17 o 
 -14   4   5      697.20      646.16     34.92 o 
 -12   4   5      148.53      162.10      7.09 o 
 -10   4   5        1.72        0.00      1.90 o 
  -8   4   5      151.36      141.30      5.13 o 
  -6   4   5      337.05      331.85     10.60 o 
  -4   4   5      178.21      178.32      6.68 o 
  -2   4   5      427.21      366.52     48.22 o 
   0   4   5      177.75      183.00      7.28 o 
   2   4   5       11.78       14.85      3.21 o 
   4   4   5      205.33      195.20     12.86 o 
   6   4   5        8.98        7.94      2.97 o 
   8   4   5        4.37        3.50      3.03 o 
  10   4   5      780.43      752.51     58.83 o 
  12   4   5      394.01      362.80     24.68 o 
  14   4   5      524.57      536.12     42.08 o 
  16   4   5      238.61      222.73     12.80 o 
  18   4   5        7.28        2.95      4.49 o 
  20   4   5        0.00        0.00      5.90 o 
  22   4   5       13.40       12.72      6.68 o 
 -29   5   5        0.01        0.00      5.04 o 
 -27   5   5        0.37        0.93      4.90 o 
 -25   5   5       14.60       11.11      5.23 o 
 -23   5   5       93.72       98.67      7.64 o 
 -21   5   5       10.55       16.23      4.42 o 
 -19   5   5      181.99      200.06     11.02 o 
 -17   5   5       19.98       19.61      4.27 o 
 -15   5   5        7.07        2.64      3.28 o 
 -13   5   5       99.12      108.25      7.51 o 
 -11   5   5       81.00       58.56     15.85 o 
  -9   5   5      133.45      116.72      6.17 o 
  -7   5   5       20.19       28.55      3.01 o 
  -5   5   5       69.12       68.45      3.89 o 
  -3   5   5      879.60      915.56     40.90 o 
  -1   5   5       46.95       51.63      4.57 o 
   1   5   5       30.10       20.26      3.56 o 
   3   5   5      237.01      236.26     15.86 o 
   5   5   5       29.38       22.14      3.95 o 
   7   5   5      575.50      541.67     44.27 o 
   9   5   5      301.94      316.47     23.62 o 
  11   5   5      252.50      276.38     22.53 o 
  13   5   5       89.91       81.23      7.00 o 
  15   5   5        1.75        0.14      4.18 o 
  17   5   5        1.64        2.05      4.25 o 
  19   5   5        0.12        0.00      4.66 o 
  21   5   5        1.62        2.56      5.57 o 
 -28   6   5        7.26        3.76      5.96 o 
 -26   6   5        2.51        0.34      5.09 o 
 -24   6   5        0.08        0.00      4.27 o 
 -22   6   5       26.08       30.38      5.53 o 
 -20   6   5        0.35        2.86      4.64 o 
 -18   6   5        1.31        2.51      3.84 o 
 -16   6   5       15.24       17.57      4.32 o 
 -14   6   5        4.19        2.47      3.33 o 
 -12   6   5       79.01       52.62     18.37 o 
 -10   6   5       69.88       67.49      5.36 o 
  -8   6   5       43.75       40.17      4.28 o 
  -6   6   5      117.03       91.17      6.40 o 
  -4   6   5       37.54       33.77      4.11 o 
  -2   6   5        1.23        0.00      2.41 o 
   0   6   5       58.62       61.56      5.23 o 
   2   6   5      210.33      225.83     12.41 o 
   4   6   5      491.55      462.16     26.78 o 
   6   6   5       35.89       38.56      4.88 o 
   8   6   5       92.19      122.37      7.51 o 
  10   6   5      206.79      188.55     14.94 o 
  12   6   5       80.51       62.19      7.65 o 
  14   6   5        0.56        0.00      4.03 o 
  16   6   5       49.72       43.95      6.62 o 
  18   6   5        0.47        0.00      4.33 o 
  20   6   5      161.77      166.90     15.94 o 
 -27   7   5        0.02        0.00      7.53 o 
 -25   7   5       37.36       49.54      7.79 o 
 -23   7   5       20.60       21.15      5.82 o 
 -21   7   5        3.26       10.28      4.90 o 
 -19   7   5      289.48      301.85     17.85 o 
 -17   7   5      438.51      397.41     24.07 o 
 -15   7   5       26.85       32.30      5.18 o 
 -13   7   5      671.40      387.66    128.67 o 
 -11   7   5      334.44      356.36     13.72 o 
  -9   7   5      148.72      145.60      9.91 o 
  -7   7   5      169.12      139.19      9.38 o 
  -5   7   5      162.35      143.62      9.45 o 
  -3   7   5      112.99      107.51      8.96 o 
  -1   7   5       94.12       86.86     15.18 o 
   1   7   5      123.42      124.23      7.10 o 
   3   7   5       38.87       36.05      4.87 o 
   5   7   5      281.66      286.25     16.61 o 
   7   7   5      207.46      209.53     15.49 o 
   9   7   5      172.56      172.71     10.30 o 
  11   7   5      340.20      312.25     19.35 o 
  13   7   5       32.19       23.27      5.53 o 
  15   7   5       17.21       19.96      5.60 o 
  17   7   5        3.13        4.76      5.46 o 
  19   7   5      115.59      143.80     12.53 o 
 -26   8   5        8.52        9.18      6.65 o 
 -24   8   5        5.69        4.05      5.87 o 
 -22   8   5        2.31        0.55      5.03 o 
 -20   8   5        1.53        3.10      4.68 o 
 -18   8   5        0.87        0.00      4.08 o 
 -16   8   5       14.02       16.89      4.92 o 
 -14   8   5        0.00        0.00      3.44 o 
 -12   8   5       55.52       64.25      8.27 o 
 -10   8   5        9.98        7.33      4.87 o 
  -8   8   5        2.71        1.33      4.45 o 
  -6   8   5       29.30       21.33      5.72 o 
  -4   8   5        0.48        0.00      3.86 o 
  -2   8   5      456.06      408.54     16.19 o 
   0   8   5      454.52      427.60     31.04 o 
   2   8   5       60.89       70.32      6.39 o 
   4   8   5      635.25      655.55     42.58 o 
   6   8   5        0.18        0.00      3.69 o 
   8   8   5       53.16       51.84      6.38 o 
  10   8   5       91.71       98.18      8.62 o 
  12   8   5       29.17       40.82      6.41 o 
  14   8   5        0.56        1.10      5.08 o 
  16   8   5        0.00        0.00      5.26 o 
  18   8   5       14.10       18.63      7.69 o 
 -23   9   5       37.21       48.44      8.01 o 
 -21   9   5       30.05       31.50      7.13 o 
 -19   9   5       18.24       20.79      5.99 o 
 -17   9   5        5.06        3.11      4.70 o 
 -15   9   5       11.26       25.25      7.29 o 
 -13   9   5        9.24       12.65      5.91 o 
 -11   9   5       29.61       23.36      6.70 o 
  -9   9   5        8.28        5.11      5.60 o 
  -7   9   5       34.35       47.69      7.67 o 
  -5   9   5      171.26      176.61     12.74 o 
  -3   9   5      245.57      245.30     21.22 o 
  -1   9   5       76.32       61.49      7.18 o 
   1   9   5       63.89       65.98      7.25 o 
   3   9   5      138.16      137.46     10.41 o 
   5   9   5       44.23       50.83      6.53 o 
   7   9   5      149.74      151.39      9.20 o 
   9   9   5       53.85       57.29      7.05 o 
  11   9   5       13.42       12.19      5.19 o 
  13   9   5        7.95       15.62      6.18 o 
  15   9   5       15.56       16.89      6.56 o 
 -20  10   5      117.10      124.10      9.99 o 
 -18  10   5        0.37        0.00      6.73 o 
 -16  10   5       17.63       17.01      7.00 o 
 -14  10   5        0.01        7.24      6.20 o 
 -12  10   5       40.00       39.91      8.50 o 
 -10  10   5      334.51      325.07     20.76 o 
  -8  10   5        7.58        4.19      5.82 o 
  -6  10   5      525.04      473.67     34.75 o 
  -4  10   5       37.53       32.26      7.32 o 
  -2  10   5        0.42        0.00      5.30 o 
   0  10   5        1.01        1.88      4.54 o 
   2  10   5       18.72       20.40      5.81 o 
   4  10   5        0.14        0.17      4.53 o 
   6  10   5        4.24        4.23      4.68 o 
   8  10   5       12.32        5.55      4.84 o 
  10  10   5       52.78       56.93      8.23 o 
  12  10   5        5.19        1.67      5.63 o 
  14  10   5       16.02       16.44      7.29 o 
 -17  11   5        3.13        3.92      6.71 o 
 -15  11   5        1.13        0.00      6.21 o 
 -13  11   5       67.16       65.06      9.91 o 
 -11  11   5       18.50       20.64      7.78 o 
  -9  11   5       87.65       77.04     10.15 o 
  -7  11   5       14.73       13.61      7.57 o 
  -5  11   5       22.96       20.66      7.32 o 
  -3  11   5       17.39       21.65      7.68 o 
  -1  11   5       29.02       22.68      7.61 o 
   1  11   5       98.06       88.19     10.57 o 
   3  11   5        0.95        3.23      5.39 o 
   5  11   5       13.78       19.27      7.01 o 
   7  11   5        1.23        4.58      6.13 o 
   9  11   5        5.55        3.93      6.08 o 
 -12  12   5       41.62       45.38      9.84 o 
 -10  12   5        2.43        2.52      7.57 o 
  -8  12   5        1.90        4.38      7.10 o 
  -6  12   5       16.09       24.42      8.78 o 
  -4  12   5        2.09        6.43      7.02 o 
  -2  12   5       25.81       24.92      8.24 o 
   0  12   5        3.05        0.00      6.74 o 
   2  12   5        0.50        0.00      6.40 o 
   4  12   5        7.26        6.14      8.60 o 
 -30   0   6        5.03        6.93      8.82 o 
 -28   0   6        0.09        0.00      8.62 o 
 -26   0   6       65.58       66.56     13.49 o 
 -24   0   6       13.33       14.90      8.11 o 
 -22   0   6        1.94        6.90      6.85 o 
 -20   0   6      142.37      139.62     14.60 o 
 -18   0   6     1566.21     1320.73     27.77 o 
 -16   0   6        1.14        2.01      4.24 o 
 -14   0   6      553.40      569.91     50.06 o 
 -12   0   6      338.12      224.94    107.78 o 
 -10   0   6      418.53      321.29     19.24 o 
  -8   0   6        0.14        0.00      2.79 o 
  -6   0   6      244.80      187.87     12.37 o 
  -4   0   6      306.46      252.20     10.13 o 
  -2   0   6       68.96       84.61      6.23 o 
   0   0   6      120.46      115.35      7.08 o 
   2   0   6      124.33      122.28      7.37 o 
   4   0   6       27.20       29.18      4.68 o 
   6   0   6        5.21        7.82      5.75 o 
   8   0   6      147.49      117.96     12.61 o 
  10   0   6        7.79        0.00      6.01 o 
  12   0   6      398.24      360.22     48.51 o 
  14   0   6      134.92      160.56     16.11 o 
  16   0   6      209.91      166.00     30.67 o 
  18   0   6       12.73       16.39      9.47 o 
  20   0   6        3.00        0.00      7.86 o 
  22   0   6        6.08        0.00      8.53 o 
 -31   1   6        7.06       10.77      6.74 o 
 -29   1   6        4.63        5.31      5.87 o 
 -27   1   6        7.17       13.57      6.49 o 
 -25   1   6        6.03       13.15      6.18 o 
 -23   1   6       35.29       39.02      7.58 o 
 -21   1   6       23.59       29.25      6.65 o 
 -19   1   6      179.31      163.23      9.56 o 
 -17   1   6      403.42      349.88     13.75 o 
 -15   1   6      234.91      237.73     11.59 o 
 -13   1   6       91.27       82.12      5.14 o 
 -11   1   6       19.68       19.96      3.11 o 
  -9   1   6        2.51        1.58      1.98 o 
  -7   1   6        7.77        2.25      2.00 o 
  -5   1   6      125.88       99.48      5.63 o 
  -3   1   6      161.08      165.02      5.74 o 
  -1   1   6      358.77      334.57      7.60 o 
   1   1   6       12.75       14.88      2.92 o 
   3   1   6      219.66      181.75      7.44 o 
   5   1   6      554.31      574.20     26.73 o 
   7   1   6        5.31        9.23      3.40 o 
   9   1   6      332.49      302.31     16.89 o 
  11   1   6        0.39        0.42      4.04 o 
  13   1   6       24.33       26.96      5.97 o 
  15   1   6       76.49       70.84      8.90 o 
  17   1   6        1.03        2.40      5.46 o 
  19   1   6       73.74       91.09     14.27 o 
  21   1   6        0.55        7.52      6.31 o 
 -30   2   6        0.07        5.84      6.53 o 
 -28   2   6        4.36        7.24      6.36 o 
 -26   2   6        0.67        0.00      4.66 o 
 -24   2   6        0.00        7.24      5.15 o 
 -22   2   6       29.02       17.74      5.30 o 
 -20   2   6       52.86       50.49      6.47 o 
 -18   2   6       41.58       45.00      6.00 o 
 -16   2   6        1.26        3.71      3.21 o 
 -14   2   6      713.02      672.49     31.34 o 
 -12   2   6      450.65      444.13     12.16 o 
 -10   2   6      170.63      149.99      6.46 o 
  -8   2   6        9.82        6.81      2.55 o 
  -6   2   6      426.90      412.89      8.49 o 
  -4   2   6       36.82       39.59      3.49 o 
  -2   2   6       23.18       18.16      2.87 o 
   0   2   6      327.98      304.61      9.06 o 
   2   2   6        0.73        1.62      2.57 o 
   4   2   6       12.07       13.14      3.54 o 
   6   2   6      409.98      431.88     26.64 o 
   8   2   6       22.34       23.47      4.31 o 
  10   2   6      242.88      254.93     14.55 o 
  12   2   6      212.76      203.86     11.79 o 
  14   2   6        6.11        0.79      4.88 o 
  16   2   6       26.24       33.14      7.33 o 
  18   2   6        0.07        0.00      5.51 o 
  20   2   6       18.80       25.92      7.53 o 
  22   2   6       33.53       42.88      9.04 o 
 -29   3   6        2.39        4.51      6.72 o 
 -27   3   6        9.06        6.65      6.04 o 
 -25   3   6        2.36        2.80      4.52 o 
 -23   3   6       30.77       37.35      6.48 o 
 -21   3   6        1.50        0.75      3.82 o 
 -19   3   6       21.27       17.42      4.72 o 
 -17   3   6       11.79       13.15      3.99 o 
 -15   3   6       71.24       84.85      6.16 o 
 -13   3   6      344.78      319.56     16.48 o 
 -11   3   6       32.88       23.81      4.38 o 
  -9   3   6       12.84       22.88      3.03 o 
  -7   3   6      118.49      108.97      5.01 o 
  -5   3   6      151.54      168.92      5.87 o 
  -3   3   6       66.51       69.79      5.17 o 
  -1   3   6       52.92       48.38      4.59 o 
   1   3   6        0.26        0.00      2.53 o 
   3   3   6        3.17        6.07      3.01 o 
   5   3   6        2.16        4.13      3.36 o 
   7   3   6      146.49      157.24     11.29 o 
   9   3   6       36.81       35.59      5.13 o 
  11   3   6      273.27      277.47     25.75 o 
  13   3   6       99.85       99.85      9.37 o 
  15   3   6       13.10       15.29      6.15 o 
  17   3   6       22.76       16.59      6.51 o 
  19   3   6      166.14      181.02     25.29 o 
  21   3   6        0.88        0.00      5.62 o 
 -28   4   6       31.80       20.58      7.44 o 
 -26   4   6       18.28       17.48      6.11 o 
 -24   4   6        2.22        1.35      4.74 o 
 -22   4   6        5.34        6.89      4.85 o 
 -20   4   6       56.39       63.35      6.28 o 
 -18   4   6        5.68        5.88      3.70 o 
 -16   4   6       46.83       59.77      5.90 o 
 -14   4   6      239.43      237.10      9.92 o 
 -12   4   6      246.28      155.76     48.48 o 
 -10   4   6       84.42       76.58      5.55 o 
  -8   4   6      210.57      202.74      7.07 o 
  -6   4   6        2.26        0.77      2.59 o 
  -4   4   6       19.46       36.85      4.37 o 
  -2   4   6       15.63        6.11      2.98 o 
   0   4   6       43.57       50.44      5.04 o 
   2   4   6      217.66      253.24     11.85 o 
   4   4   6       41.11       51.74      5.26 o 
   6   4   6       80.58       72.63      6.16 o 
   8   4   6      299.17      241.36     16.89 o 
  10   4   6      251.28      276.62     21.51 o 
  12   4   6       13.13        3.41      4.24 o 
  14   4   6        0.24        0.00      4.01 o 
  16   4   6        0.01        0.00      4.63 o 
  18   4   6       18.02       20.69      7.03 o 
  20   4   6        0.05        1.38      5.96 o 
 -27   5   6        0.88        1.35      5.19 o 
 -25   5   6        1.68        3.03      4.93 o 
 -23   5   6        0.39        0.42      4.60 o 
 -21   5   6        0.03        1.12      3.93 o 
 -19   5   6       91.40       86.52      7.39 o 
 -17   5   6       27.91       22.97      4.94 o 
 -15   5   6       19.01       19.90      4.50 o 
 -13   5   6       61.20       20.16      8.89 o 
 -11   5   6        3.02        0.41      2.99 o 
  -9   5   6       45.76       57.22      5.23 o 
  -7   5   6        0.37        4.62      3.67 o 
  -5   5   6       12.03        4.04      2.95 o 
  -3   5   6       63.22       47.59      5.35 o 
  -1   5   6      118.63      128.36      7.99 o 
   1   5   6        3.97        4.59      3.25 o 
   3   5   6      367.60      378.20     23.28 o 
   5   5   6      474.29      481.32     30.65 o 
   7   5   6      130.34      102.02      7.26 o 
   9   5   6       21.29       16.10      4.56 o 
  11   5   6      175.21      158.16     14.74 o 
  13   5   6      100.35       91.20      8.89 o 
  15   5   6        7.72        0.16      4.45 o 
  17   5   6        4.79        4.55      6.07 o 
  19   5   6      144.43      161.53     13.18 o 
 -26   6   6        0.01        0.00      5.36 o 
 -24   6   6        0.17        0.08      5.56 o 
 -22   6   6        1.59        0.00      4.51 o 
 -20   6   6        4.46        6.33      4.61 o 
 -18   6   6       61.57       77.57      7.13 o 
 -16   6   6      337.86      371.01     20.32 o 
 -14   6   6        6.37        0.00      3.27 o 
 -12   6   6      244.10      243.57     14.00 o 
 -10   6   6        6.55        1.59      4.12 o 
  -8   6   6      163.52      130.02      9.53 o 
  -6   6   6      401.78      425.07     16.35 o 
  -4   6   6      296.76      284.79     15.87 o 
  -2   6   6       19.70       19.09      3.82 o 
   0   6   6       15.01       23.04      4.90 o 
   2   6   6      283.06      253.58     16.16 o 
   4   6   6       16.40       17.56      4.42 o 
   6   6   6       21.01       25.62      5.12 o 
   8   6   6      123.31      105.80      7.82 o 
  10   6   6      208.17      172.89      9.54 o 
  12   6   6       11.87       14.54      5.26 o 
  14   6   6        2.46        0.07      4.62 o 
  16   6   6       50.08       56.78      7.58 o 
  18   6   6        0.80        1.24      5.32 o 
 -25   7   6        1.20        0.55      6.63 o 
 -23   7   6       12.41        7.38      5.67 o 
 -21   7   6       41.55       51.65      7.13 o 
 -19   7   6       11.89       15.71      5.21 o 
 -17   7   6       67.20       75.10      7.37 o 
 -15   7   6       57.70       46.93     17.45 o 
 -13   7   6        1.40        0.00      4.63 o 
 -11   7   6       12.75        5.56      4.88 o 
  -9   7   6       43.42       36.30      6.78 o 
  -7   7   6      180.86      171.02     22.54 o 
  -5   7   6        1.52        0.54      4.61 o 
  -3   7   6       87.70       85.29      7.48 o 
  -1   7   6       99.54       76.91     12.56 o 
   1   7   6      633.39      633.59     35.76 o 
   3   7   6        0.51        3.28      4.33 o 
   5   7   6       45.12       47.80      6.14 o 
   7   7   6      127.60      118.99     10.17 o 
   9   7   6        1.09        0.99      4.41 o 
  11   7   6       11.33       19.25      5.31 o 
  13   7   6        0.24        0.00      4.36 o 
  15   7   6       49.06       45.57      6.99 o 
  17   7   6       57.73       73.29     11.32 o 
 -24   8   6        1.00        2.35      6.24 o 
 -22   8   6       13.15       16.60      6.32 o 
 -20   8   6       19.12       18.11      6.03 o 
 -18   8   6       69.79       74.02      7.74 o 
 -16   8   6       60.93       55.99      8.99 o 
 -14   8   6        7.84       14.44      6.22 o 
 -12   8   6        0.06        0.00      5.06 o 
 -10   8   6      126.05      146.28     13.91 o 
  -8   8   6        6.92        4.11      5.06 o 
  -6   8   6      319.70      326.03     28.28 o 
  -4   8   6       20.43       21.66      6.34 o 
  -2   8   6       32.72       26.87      6.67 o 
   0   8   6      241.80      222.14     11.22 o 
   2   8   6      132.21      134.22      8.44 o 
   4   8   6        0.03        0.00      3.90 o 
   6   8   6       15.57       17.30      5.17 o 
   8   8   6        4.36        5.16      5.06 o 
  10   8   6       79.20       79.05      7.89 o 
  12   8   6        0.24        2.98      5.00 o 
  14   8   6        1.97        3.12      5.11 o 
 -21   9   6        2.25        1.34      7.23 o 
 -19   9   6        3.45        7.02      7.06 o 
 -17   9   6        3.99        9.53      6.97 o 
 -15   9   6       68.57       73.72     10.17 o 
 -13   9   6       42.00       47.93      8.74 o 
 -11   9   6       49.63       45.24      8.34 o 
  -9   9   6        9.96       12.38      6.60 o 
  -7   9   6       76.82       90.12      9.99 o 
  -5   9   6       40.63       26.04      6.84 o 
  -3   9   6      270.82      253.35     18.07 o 
  -1   9   6      153.82      122.16     13.34 o 
   1   9   6       25.55       32.83      6.47 o 
   3   9   6        0.05        0.00      4.77 o 
   5   9   6        3.14        0.00      4.43 o 
   7   9   6       26.27       26.17      6.08 o 
   9   9   6       18.64       15.88      5.92 o 
  11   9   6        2.33        0.33      5.56 o 
 -18  10   6        0.68        0.00      6.86 o 
 -16  10   6        1.47        3.16      7.37 o 
 -14  10   6       19.48       26.23      7.93 o 
 -12  10   6       37.64       45.28      8.79 o 
 -10  10   6       32.97       39.07      8.76 o 
  -8  10   6       28.23       43.50      9.03 o 
  -6  10   6       19.67       26.94      8.00 o 
  -4  10   6        5.20        0.00      6.28 o 
  -2  10   6        0.74        0.00      5.44 o 
   0  10   6       11.04        8.22      6.18 o 
   2  10   6        0.95        2.57      4.92 o 
   4  10   6        7.84        6.95      5.47 o 
   6  10   6       24.14       14.35      6.17 o 
   8  10   6        0.32        6.03      5.28 o 
 -13  11   6        0.15        0.00      6.88 o 
 -11  11   6        8.46        4.83      7.13 o 
  -9  11   6        3.73        2.15      6.54 o 
  -7  11   6        0.80        7.13      7.50 o 
  -5  11   6        5.80        1.62      6.75 o 
  -3  11   6        0.04        0.00      6.50 o 
  -1  11   6        0.21        0.00      6.49 o 
   1  11   6        0.17        0.00      6.38 o 
   3  11   6        0.11        0.00      5.91 o 
   5  11   6       21.61       27.11      7.09 o 
 -29   1   7        0.90        0.00      7.23 o 
 -27   1   7        8.02       10.00      7.39 o 
 -25   1   7       42.24       51.77      9.15 o 
 -23   1   7       85.95       83.42     10.07 o 
 -21   1   7        1.23        3.03      4.77 o 
 -19   1   7       50.68       59.40      7.01 o 
 -17   1   7       53.40       43.72      8.96 o 
 -15   1   7      113.73      122.30      8.15 o 
 -13   1   7      166.06      162.56      7.34 o 
 -11   1   7       14.03        9.95      3.07 o 
  -9   1   7       12.03       13.32      3.07 o 
  -7   1   7        9.55        5.77      2.99 o 
  -5   1   7      145.81      129.50      5.75 o 
  -3   1   7       65.57       67.52      4.55 o 
  -1   1   7       60.69       64.15      5.44 o 
   1   1   7       22.79       17.34      3.91 o 
   3   1   7        0.70        0.17      3.77 o 
   5   1   7      110.86       99.02      8.83 o 
   7   1   7      197.46      205.82     12.04 o 
   9   1   7       37.69       43.62      7.58 o 
  11   1   7        5.60        2.71      5.13 o 
  13   1   7       17.55       21.84      6.80 o 
  15   1   7        0.14        0.00      5.19 o 
  17   1   7        0.26       10.57      6.49 o 
 -28   2   7        7.81        3.43      7.76 o 
 -26   2   7        1.81        0.00      6.93 o 
 -24   2   7        0.06        2.94      6.00 o 
 -22   2   7       16.40       12.95      6.02 o 
 -20   2   7       29.70       34.22      6.28 o 
 -18   2   7        5.27        6.10      4.58 o 
 -16   2   7      101.39      108.83      8.09 o 
 -14   2   7       22.53       22.15      4.38 o 
 -12   2   7       34.38       38.41      5.35 o 
 -10   2   7       18.30       10.22      6.43 o 
  -8   2   7        1.83        5.92      2.75 o 
  -6   2   7        5.58        7.36      3.05 o 
  -4   2   7      227.37      210.80      8.37 o 
  -2   2   7        4.87        1.07      3.00 o 
   0   2   7        0.03        0.00      2.82 o 
   2   2   7       44.74       50.07      5.34 o 
   4   2   7       25.69       28.78      4.76 o 
   6   2   7      219.75      221.92     14.26 o 
   8   2   7      409.70      376.95     26.47 o 
  10   2   7      186.08      176.43     12.18 o 
  12   2   7       51.03       60.52      8.84 o 
  14   2   7        0.46        5.02      5.48 o 
  16   2   7        0.20        0.00      5.49 o 
  18   2   7        4.27        1.86      6.53 o 
 -27   3   7        1.38        3.60      6.25 o 
 -25   3   7        0.85        0.00      6.07 o 
 -23   3   7        8.73        9.72      5.48 o 
 -21   3   7      113.43      114.74      9.27 o 
 -19   3   7      126.40      116.02      8.86 o 
 -17   3   7       39.89       43.12      5.78 o 
 -15   3   7       15.94       24.81      5.85 o 
 -13   3   7       47.08       63.57      5.90 o 
 -11   3   7      273.35      255.75      9.51 o 
  -9   3   7        1.66        0.00      2.90 o 
  -7   3   7       30.81       32.12      4.58 o 
  -5   3   7        8.85        8.80      3.16 o 
  -3   3   7      260.00      245.06      9.08 o 
  -1   3   7      165.62      165.82      7.99 o 
   1   3   7       40.53       46.48      5.34 o 
   3   3   7      231.61      208.23      9.01 o 
   5   3   7       24.49       20.89      4.70 o 
   7   3   7        0.01        1.04      3.82 o 
   9   3   7        2.03        1.08      4.93 o 
  11   3   7       28.68       18.84      6.60 o 
  13   3   7        2.37        3.50      5.51 o 
  15   3   7       16.79       14.59      6.79 o 
  17   3   7        1.33        4.54      6.86 o 
 -26   4   7        2.36        6.35      6.74 o 
 -24   4   7        7.35        6.07      5.20 o 
 -22   4   7        0.06        0.05      4.75 o 
 -20   4   7       14.62        5.83      4.88 o 
 -18   4   7       33.52       32.02      6.79 o 
 -16   4   7       99.05      117.35      7.81 o 
 -14   4   7       18.92       16.11      4.29 o 
 -12   4   7       10.57        5.86      3.72 o 
 -10   4   7       52.45       46.00      6.80 o 
  -8   4   7      148.32      146.41      9.99 o 
  -6   4   7      224.27      232.30      9.83 o 
  -4   4   7       43.32       40.19      7.72 o 
  -2   4   7      172.27      160.07      9.19 o 
   0   4   7       17.87       16.69      4.17 o 
   2   4   7        2.68        4.02      3.54 o 
   4   4   7      107.31      137.93     13.90 o 
   6   4   7       46.56       55.19      6.16 o 
   8   4   7      196.96      202.39     14.65 o 
  10   4   7        1.81        2.16      4.55 o 
  12   4   7        3.38        5.76      6.25 o 
  14   4   7        8.69       17.71      7.17 o 
  16   4   7        3.83        5.79      6.99 o 
 -25   5   7        7.76        7.33      5.95 o 
 -23   5   7        0.00        0.00      4.97 o 
 -21   5   7       50.34       53.32      7.89 o 
 -19   5   7      189.24      205.76     16.47 o 
 -17   5   7        1.16        3.03      4.18 o 
 -15   5   7       82.15       62.22     22.63 o 
 -13   5   7        8.50       10.63      5.20 o 
 -11   5   7        1.83        2.91      4.43 o 
  -9   5   7       20.56       26.81      6.03 o 
  -7   5   7        0.87        2.51      4.23 o 
  -5   5   7        2.55        4.96      4.10 o 
  -3   5   7       22.59       22.17      5.70 o 
  -1   5   7       73.74       83.82      6.73 o 
   1   5   7      274.38      316.03     17.49 o 
   3   5   7      198.72      202.66     11.90 o 
   5   5   7      126.89      138.96      8.60 o 
   7   5   7        5.16        0.86      4.32 o 
   9   5   7       48.72       63.32      7.22 o 
  11   5   7        0.16        6.99      4.94 o 
  13   5   7       23.17       27.83      8.06 o 
  15   5   7        3.44        4.72      6.89 o 
 -24   6   7        0.57        0.00      6.17 o 
 -22   6   7       16.30       15.58      6.83 o 
 -20   6   7        8.12        4.59      5.23 o 
 -18   6   7       29.17       28.51      6.03 o 
 -16   6   7       50.51       50.58      7.85 o 
 -14   6   7        0.71        0.18      4.81 o 
 -12   6   7        4.42        2.56      5.26 o 
 -10   6   7        1.70        1.07      4.68 o 
  -8   6   7        0.05        0.00      4.36 o 
  -6   6   7       13.95       15.56      5.69 o 
  -4   6   7      140.95      152.99     12.29 o 
  -2   6   7      199.03      160.68     24.56 o 
   0   6   7        0.36        2.81      3.95 o 
   2   6   7       22.95       17.64      4.83 o 
   4   6   7       59.92       69.26      7.12 o 
   6   6   7       21.17       27.76      5.66 o 
   8   6   7        0.00        0.80      4.55 o 
  10   6   7        4.66       11.30      5.32 o 
  12   6   7        0.07        1.63      4.95 o 
  14   6   7      106.53      105.79      9.84 o 
 -23   7   7       23.27       28.20      8.26 o 
 -21   7   7        1.00        4.15      5.72 o 
 -19   7   7        4.88        5.42      6.86 o 
 -17   7   7        5.78        4.07      6.23 o 
 -15   7   7        0.07        1.33      5.73 o 
 -13   7   7        9.63       10.24      5.91 o 
 -11   7   7       87.93       90.23      9.75 o 
  -9   7   7       12.73       22.47      6.68 o 
  -7   7   7        1.77        0.78      4.77 o 
  -5   7   7        9.49       12.06      6.32 o 
  -3   7   7        6.56        9.05      5.79 o 
  -1   7   7       24.02       22.40      5.75 o 
   1   7   7       38.92       46.04      6.24 o 
   3   7   7      102.82      116.82      9.27 o 
   5   7   7      173.11      170.37     15.44 o 
   7   7   7       20.02       15.18      5.35 o 
   9   7   7        0.83        0.00      4.81 o 
  11   7   7        0.78        5.87      5.34 o 
  13   7   7       18.72       34.34      7.25 o 
 -20   8   7        4.50        0.00      7.17 o 
 -18   8   7        0.63        0.26      6.83 o 
 -16   8   7       15.65       18.35      7.54 o 
 -14   8   7        4.32        4.23      6.29 o 
 -12   8   7       76.28       70.44      9.76 o 
 -10   8   7        2.95        6.69      5.71 o 
  -8   8   7      163.79      173.01     19.51 o 
  -6   8   7      258.32      237.48     16.72 o 
  -4   8   7       13.14       12.45      5.90 o 
  -2   8   7      239.88      274.94     17.20 o 
   0   8   7        0.55        0.00      5.68 o 
   2   8   7       57.22       72.05      8.31 o 
   4   8   7        7.09        8.77      5.28 o 
   6   8   7        1.02        1.33      4.48 o 
   8   8   7        0.00        0.00      5.15 o 
  10   8   7        0.46        0.02      4.77 o 
 -17   9   7       12.64       12.38      8.29 o 
 -15   9   7        2.35        0.00      6.99 o 
 -13   9   7       19.12       25.76      8.16 o 
 -11   9   7       60.70       55.77      9.54 o 
  -9   9   7      128.27      147.67     16.70 o 
  -7   9   7       34.63       41.87      8.13 o 
  -5   9   7        0.76        0.00      5.19 o 
  -3   9   7       32.31       41.17      8.13 o 
  -1   9   7       25.62       11.15      6.49 o 
   1   9   7       29.16       23.88      9.30 o 
   3   9   7       27.20       25.98      6.72 o 
   5   9   7        2.90        1.55      5.42 o 
   7   9   7        0.56        0.00      4.99 o 
 -12  10   7       17.01       22.21      8.60 o 
 -10  10   7        0.42        0.48      6.86 o 
  -8  10   7        4.00        3.64      6.78 o 
  -6  10   7       18.54       14.12      6.72 o 
  -4  10   7        1.15        6.32      6.03 o 
  -2  10   7        0.49        0.00      6.16 o 
   0  10   7        1.23        0.26      6.04 o 
   2  10   7        4.10        5.20      6.47 o 
 -26   0   8        5.17        0.00     11.04 o 
 -24   0   8      133.56      126.20     17.92 o 
 -22   0   8        5.00        5.63      8.85 o 
 -20   0   8       70.13       86.98     14.38 o 
 -18   0   8        3.96        4.21      7.21 o 
 -16   0   8       25.61       19.19      9.26 o 
 -14   0   8       54.10       57.62      8.88 o 
 -12   0   8       81.04       81.66      9.51 o 
 -10   0   8       32.25       24.39      6.06 o 
  -8   0   8      181.40      202.66     10.87 o 
  -6   0   8       66.30       76.23      7.64 o 
  -4   0   8       27.02       42.17      9.71 o 
  -2   0   8        3.90        9.78      7.04 o 
   0   0   8        1.08        7.47      7.29 o 
   2   0   8       70.87       76.97     12.16 o 
   4   0   8       68.02       66.64     12.16 o 
   6   0   8      157.23      165.59     17.26 o 
   8   0   8       47.53       64.74     14.71 o 
  10   0   8       61.13       68.75     14.14 o 
  12   0   8        0.87        0.68      9.62 o 
  14   0   8       23.72       21.47     11.42 o 
 -25   1   8       10.06       18.48      8.21 o 
 -23   1   8       46.92       39.42      9.12 o 
 -21   1   8       24.25       28.47      7.74 o 
 -19   1   8       39.29       41.87      8.19 o 
 -17   1   8        0.05        0.00      4.22 o 
 -15   1   8        6.87        4.73      4.38 o 
 -13   1   8        0.24        0.00      4.53 o 
 -11   1   8        0.92        4.49      3.43 o 
  -9   1   8      129.34      136.66      7.10 o 
  -7   1   8       59.35       72.49      6.25 o 
  -5   1   8       33.84       46.76      5.42 o 
  -3   1   8       58.52       58.44      6.48 o 
  -1   1   8       91.07       91.29      8.75 o 
   1   1   8        0.42        0.15      4.44 o 
   3   1   8      161.27      140.93     10.79 o 
   5   1   8        4.28        9.92      5.62 o 
   7   1   8       11.62       14.52      6.00 o 
   9   1   8       27.35       30.86      7.96 o 
  11   1   8        4.06        4.23      5.74 o 
  13   1   8        7.61        8.39      6.88 o 
 -26   2   8        0.00        0.95      7.72 o 
 -24   2   8        6.19        5.65      7.63 o 
 -22   2   8        5.61        3.83      6.18 o 
 -20   2   8       84.10       88.35     10.01 o 
 -18   2   8       16.18       21.36      6.06 o 
 -16   2   8        7.35        5.61      4.72 o 
 -14   2   8        9.35        8.63      4.35 o 
 -12   2   8        0.20        0.00      3.50 o 
 -10   2   8       11.57       12.91      4.53 o 
  -8   2   8       35.14       34.67      5.87 o 
  -6   2   8      145.26      137.97      8.22 o 
  -4   2   8        5.13        3.25      3.56 o 
  -2   2   8        3.78        6.71      3.92 o 
   0   2   8       83.28       93.08      7.10 o 
   2   2   8        3.29        3.20      4.72 o 
   4   2   8       29.97       36.83      7.48 o 
   6   2   8       70.28       80.33      9.60 o 
   8   2   8        8.16        6.18      6.11 o 
  10   2   8        5.04        9.84      6.45 o 
  12   2   8        0.87        0.00      5.66 o 
  14   2   8        0.01        6.86      7.13 o 
 -25   3   8        0.61        1.50      7.96 o 
 -23   3   8        3.51        9.58      7.33 o 
 -21   3   8        2.39        3.50      5.42 o 
 -19   3   8        0.16        0.00      4.77 o 
 -17   3   8       15.80       20.70      5.87 o 
 -15   3   8       20.97       21.01      5.15 o 
 -13   3   8        8.90       14.17      5.65 o 
 -11   3   8      170.90      219.87     20.56 o 
  -9   3   8       27.63       28.63      6.41 o 
  -7   3   8        9.00       10.39      4.54 o 
  -5   3   8       15.07       11.72      4.03 o 
  -3   3   8        1.12        1.82      3.64 o 
  -1   3   8        5.02        6.00      4.07 o 
   1   3   8        2.94        2.44      4.10 o 
   3   3   8       21.34       22.05      6.52 o 
   5   3   8      145.84      155.06     11.60 o 
   7   3   8       12.95       17.32      7.04 o 
   9   3   8        0.00        0.92      5.72 o 
  11   3   8        0.00        2.31      5.46 o 
  13   3   8       15.86       23.49      8.27 o 
 -24   4   8        2.32        2.25      6.52 o 
 -22   4   8        5.97        8.63      8.19 o 
 -20   4   8       38.71       45.15      7.75 o 
 -18   4   8       59.98       74.71      8.24 o 
 -16   4   8       27.47       29.48      7.25 o 
 -14   4   8        7.03        5.16      5.51 o 
 -12   4   8        7.85        8.23      5.35 o 
 -10   4   8        7.97       10.75      5.35 o 
  -8   4   8        7.02       15.93      5.72 o 
  -6   4   8       10.01       13.71      4.96 o 
  -4   4   8       14.16       12.96      4.41 o 
  -2   4   8        0.55        0.00      3.73 o 
   0   4   8        6.44        4.26      4.25 o 
   2   4   8       95.20      102.40      7.99 o 
   4   4   8       78.57       97.22      8.19 o 
   6   4   8       11.16       18.61      6.94 o 
   8   4   8        0.01        0.00      5.54 o 
  10   4   8        0.75        1.98      5.99 o 
  12   4   8       23.05       30.69      9.02 o 
 -23   5   8        7.36        6.56      6.31 o 
 -21   5   8        5.55        4.49      5.33 o 
 -19   5   8        2.38        0.00      6.12 o 
 -17   5   8        5.95        2.48      5.65 o 
 -15   5   8       13.42       11.32      5.95 o 
 -13   5   8        3.92        2.92      5.54 o 
 -11   5   8        2.42        4.18      5.41 o 
  -9   5   8        0.08        3.04      4.99 o 
  -7   5   8       23.39       27.69      7.12 o 
  -5   5   8        2.75        1.29      5.34 o 
  -3   5   8       83.71       88.62      9.33 o 
  -1   5   8      185.45      178.70     10.50 o 
   1   5   8       49.72       53.27      7.52 o 
   3   5   8        0.04        0.06      4.43 o 
   5   5   8       31.77       43.24      6.72 o 
   7   5   8       13.44       20.00      5.83 o 
   9   5   8        0.52        2.47      6.06 o 
  11   5   8       12.86       10.32      7.37 o 
 -20   6   8        1.47        0.00      6.70 o 
 -18   6   8        0.16        4.30      5.93 o 
 -16   6   8       11.29        9.55      6.15 o 
 -14   6   8        5.27        2.57      5.77 o 
 -12   6   8        0.13        3.21      5.22 o 
 -10   6   8       13.30       18.41      6.90 o 
  -8   6   8        5.77       13.44      6.41 o 
  -6   6   8       18.84       19.98      6.62 o 
  -4   6   8       36.75       49.69      8.40 o 
  -2   6   8        9.05        5.57      5.82 o 
   0   6   8        0.34        0.61      4.22 o 
   2   6   8       39.94       45.26      6.56 o 
   4   6   8       29.58       40.91      6.73 o 
   6   6   8        3.12        3.21      5.11 o 
   8   6   8        5.92        3.84      5.09 o 
 -19   7   8        0.01        2.36      6.61 o 
 -17   7   8        7.75        2.22      6.29 o 
 -15   7   8        4.28        5.59      6.01 o 
 -13   7   8       54.36       61.74      9.27 o 
 -11   7   8       11.97       15.18      6.73 o 
  -9   7   8       38.99       36.45      8.00 o 
  -7   7   8        7.06        2.00      5.40 o 
  -5   7   8      158.05      176.31     12.78 o 
  -3   7   8        0.00        0.00      5.37 o 
  -1   7   8        2.60        3.08      5.55 o 
   1   7   8       33.93       21.57      6.40 o 
   3   7   8        0.19        0.00      4.48 o 
   5   7   8        0.27        0.00      4.49 o 
   7   7   8        0.13        0.76      5.22 o 
 -14   8   8        1.15        0.00      6.20 o 
 -12   8   8        6.32        6.09      6.20 o 
 -10   8   8        6.64       17.84      7.16 o 
  -8   8   8       35.02       49.25      8.60 o 
  -6   8   8       75.60       84.83     10.22 o 
  -4   8   8       51.90       60.57      9.15 o 
  -2   8   8       14.04        9.76      6.47 o 
   0   8   8        3.72        2.83      5.76 o 
   2   8   8        3.55        6.32      6.23 o 
  -7   9   8       24.60       17.34      7.14 o 
  -5   9   8        2.77        0.00      5.73 o 
 -21   1   9        9.51       11.02      7.94 o 
 -19   1   9        5.94        2.76      6.54 o 
 -17   1   9       14.66       24.34     10.39 o 
 -15   1   9        4.04        4.64      5.19 o 
 -13   1   9        0.46        2.12      6.02 o 
 -11   1   9        1.06        3.74      5.15 o 
  -9   1   9        0.17        0.00      4.64 o 
  -7   1   9       35.18       35.03      7.11 o 
  -5   1   9       67.54       73.63     10.21 o 
  -3   1   9        1.58        0.00      4.98 o 
  -1   1   9        6.32        9.90      6.08 o 
   1   1   9       23.44       21.39      6.80 o 
   3   1   9        4.34        1.25      5.82 o 
   5   1   9        1.59        4.02      6.05 o 
   7   1   9        5.17        5.43      6.17 o 
 -20   2   9        4.93        7.56     10.15 o 
 -18   2   9        1.07        0.00      5.01 o 
 -16   2   9        0.61        1.19      6.48 o 
 -14   2   9        8.72        9.75      6.53 o 
 -12   2   9        6.79        5.74      5.84 o 
 -10   2   9       46.12       42.69      7.81 o 
  -8   2   9       24.67       30.81      6.22 o 
  -6   2   9        2.10        1.85      4.89 o 
  -4   2   9        6.43        7.95      5.93 o 
  -2   2   9       81.44      102.30     10.12 o 
   0   2   9       70.19       81.12      9.34 o 
   2   2   9      100.86      108.88     10.91 o 
   4   2   9       92.13      102.57     11.02 o 
   6   2   9        7.23        7.58      6.59 o 
   8   2   9        0.34        3.30      7.31 o 
 -19   3   9        2.39        0.00      6.53 o 
 -17   3   9       14.81       20.12      7.70 o 
 -15   3   9        1.32        1.41      6.62 o 
 -13   3   9        3.08        4.39      5.74 o 
 -11   3   9        3.96        3.17      5.59 o 
  -9   3   9       21.01       24.44      7.93 o 
  -7   3   9       50.55       61.36      8.68 o 
  -5   3   9       31.23       26.80      6.49 o 
  -3   3   9       64.37       80.14      7.60 o 
  -1   3   9       17.11       36.49      9.43 o 
   1   3   9        0.38        0.00      5.42 o 
   3   3   9        1.33        0.00      5.75 o 
   5   3   9       10.48       11.52      6.95 o 
   7   3   9        0.21        0.00      6.66 o 
 -18   4   9        2.56        8.51      7.51 o 
 -16   4   9        3.61        8.57      8.01 o 
 -14   4   9        0.42        1.55      5.62 o 
 -12   4   9        4.29        4.50      6.07 o 
 -10   4   9        5.88       11.92      6.32 o 
  -8   4   9        2.81        0.00      5.55 o 
  -6   4   9        1.90        5.71      6.07 o 
  -4   4   9       20.22       21.70      6.29 o 
  -2   4   9        0.38        0.00      4.51 o 
   0   4   9        7.76        4.05      6.15 o 
   2   4   9       36.63       41.80      8.65 o 
   4   4   9        0.06        4.70      6.82 o 
   6   4   9        0.20        5.48      7.62 o 
 -17   5   9        0.67        1.76      7.20 o 
 -15   5   9       11.90       19.88      7.13 o 
 -13   5   9        0.01        2.15      5.53 o 
 -11   5   9       11.64       19.70      6.89 o 
  -9   5   9       16.48       19.78      7.08 o 
  -7   5   9        9.22       11.95      6.39 o 
  -5   5   9       15.89       17.99      6.83 o 
  -3   5   9       52.23       56.84      9.45 o 
  -1   5   9       62.19       72.39      9.09 o 
   1   5   9       17.79       24.64      6.31 o 
   3   5   9       24.46       27.60      9.08 o 
 -14   6   9        0.82        0.09      6.42 o 
 -12   6   9        0.46        0.00      5.88 o 
 -10   6   9       24.69       40.63      8.37 o 
  -8   6   9       25.85       24.04      7.48 o 
  -6   6   9        0.01        0.00      5.95 o 
  -4   6   9        3.37        1.10      5.74 o 
  -2   6   9       12.42       16.14      7.18 o 
   0   6   9        5.06        5.65      6.67 o 
 -10   0  10       30.93       29.42     15.02 o 
  -8   0  10        9.44       13.14     12.52 o 
  -6   0  10        2.93       10.13      9.95 o 
  -4   0  10        2.90        0.64      7.97 o 
  -2   0  10       51.00       52.94     13.28 o 
 -13   1  10       16.64       27.54     16.27 o 
 -11   1  10        1.17        5.01     13.14 o 
  -9   1  10       11.58        0.00     11.27 o 
  -7   1  10       21.42       25.35      8.43 o 
  -5   1  10        0.06        5.51      6.55 o 
  -3   1  10       42.10       51.16      9.08 o 
  -1   1  10        4.10       10.59      7.03 o 
 -12   2  10       19.37       27.84      8.95 o 
 -10   2  10       10.67       15.02     15.02 o 
  -8   2  10        2.49        0.00      9.51 o 
  -6   2  10        7.25       14.58     10.39 o 
  -4   2  10        6.14        4.39      7.35 o 
  -7   3  10        3.49        7.70     10.78 o 
                                                 
